# Supplementary material for: Participation in One Health Networks and Involvement in the COVID-19 Pandemic Response: A Global Study
Source: Front Public Health. 2022 Feb 24;10:830893. doi: 10.3389/fpubh.2022.830893 (PMC8907588; doi:10.3389/fpubh.2022.830893)
Supplement: Supplementary file 1 [file Data_Sheet_1.zip]

Archive with 7 entries (7 files):
- Supplementary Figure 1.pdf
- Supplementary Material 1.pdf
- Supplementary Material 2.pdf
- Supplementary Material 3.pdf
- Supplementary Material 4.xlsx
- Supplementary Table 1.xlsx
- Supplementary Table 2.xlsx
