# Supplementary material for: Participation in One Health Networks and Involvement in the COVID-19 Pandemic Response: A Global Study
Source: Front Public Health. 2022 Feb 24;10:830893. doi: 10.3389/fpubh.2022.830893 (PMC8907588; doi:10.3389/fpubh.2022.830893)
Supplement: Supplementary file 1 [file Data_Sheet_1.zip › Supplementary Material 4.xlsx]

## Sheet: 2020 OHN Dataset
1. Where are you currently located? (Answered: 1037, Skipped: 13)	2. How did you receive the link to this questionnaire? Select all that apply. (Answered: 1049, Skipped: 1)							3. What type of organization do you currently work for or are you affiliated with? Select all that apply. (Answered: 1047, Skipped: 3)								4. In what sector do you currently work? Select all that apply. (Answered: 1043, Skipped: 7)							5. Do you consider yourself part of any One Health network (OHN)? (Answered: 1041, Skipped: 9)	6. Please indicate if you have ever participated in these One Health network (OHN) activities. Select all that apply. (Answered: 892, Skipped: 158)													7. Please list any other OHN activities you have participated in. (Answered: 257, Skipped: 793)	8. Have you been involved with any COVID-19 response activities, including COVID-19 research? (Answered: 1041, Skipped: 9)	9. Which of the following factors have been barriers to your participation in COVID-19 response and/or research. Select all that apply. (Answered: 1011, Skipped: 39)									10. Which of the following factors have facilitated your participation in COVID-19 response and/or research. Select all that apply. (Answered: 1015, Skipped: 35)
Response	Directly from One Health network (OHN) mailing list	Forwarded to me from someone else	OHN website	Other website	Social media	Not sure	Other (please specify)	Sub-national level government -- working at local, state, or district level	National level government -- working at country level	International Agency -- e.g., WHO, ECDC, OIE, FAO, World Bank	Academic -- Universities and other institutions of higher education	Private sector or for-profit businesses	Nonprofit organization -- NGO working at the local, national, regional, or international level	Individual not working or affiliated with an organization	Other (please specify)	Animal health	Human or public health	Environmental health	Ecosystem health	One Health	Social sciences	Other (please specify)	Response	Attended in-person OHN conference/meeting	Attended online OHN conference/meeting	Attended OHN hosted webinar	Co-authored OH publication with OHN colleague	Followed OHN on social media	Invited other professionals to OHN activities	Organized OHN activity	Participated in integrated OHN project	Participated in OHN workgroup/taskforce/committee	Participated in OHN offered training	Presented on OH topic for OHN	Received communications from OHN list	Used OHN to disseminate information	Open-Ended Response	Response	There were no barriers to my participation	Lack of personal interest	Lack of organizational interest	Not part of my job	No opportunity or path for involvement	No time	No financial support	Don’t know how to get involved	Other (please specify)	I have not participated in COVID-19 response and/or research	Personal interest
Afghanistan	1	0	0	0	0	0	0	0	1	0	0	0	0	0	0	0	1	0	0	0	0	0	Yes	1	0	0	0	0	0	0	0	0	0	0	0	0	1	Yes	0	0	0	0	0	0	1	0	0	0	0
Afghanistan	1	0	0	0	0	0	0	0	0	0	1	0	0	0	0	1	1	0	0	1	0	0	Yes	0	0	1	0	0	0	0	0	0	0	0	0	0	0	No	0	0	0	0	1	0	0	0	0	1	0
Afghanistan	1	0	0	0	0	0	0	0	0	0	0	0	1	0	0	1	0	0	0	1	0	0	No	0	0	1	0	0	0	0	0	0	0	0	0	1	0	Yes	0	0	0	0	0	1	0	0	1	0	1
Albania	1	0	0	0	0	0	0	0	0	0	1	0	0	0	0	1	0	0	0	1	0	0	Yes	0	1	1	0	0	0	0	0	0	0	0	0	0	1	No	0	0	0	0	0	0	1	0	0	0	0
Angola	0	1	0	0	0	0	0	1	0	0	0	0	0	0	0	1	0	0	0	0	0	0	Yes	0	0	0	0	0	0	0	0	0	0	0	0	0	1	No	0	0	0	0	0	0	0	0	0	1	0
Argentina	1	0	0	0	0	0	0	0	0	0	1	1	1	1	0	0	0	0	0	1	0	1	Yes	0	1	1	1	1	1	1	0	1	0	0	1	1	0	Yes	0	0	1	0	1	0	1	1	1	0	1
Argentina	0	1	0	0	0	0	0	0	0	0	1	1	1	0	0	1	0	0	0	1	0	0	Yes	0	1	1	1	1	1	0	0	0	0	0	1	1	0	Yes	0	0	0	0	0	0	1	0	1	1	0
Argentina	1	0	0	0	0	0	0	0	0	0	1	0	0	0	0	1	0	0	0	1	0	0	Yes	0	1	1	0	0	1	1	0	0	0	0	0	0	1	No	0	0	0	0	1	0	0	0	0	1	0
Armenia	1	0	0	0	0	0	0	0	0	0	1	0	0	0	0	0	1	0	0	1	0	0	Yes	0	0	0	0	1	0	0	0	0	0	0	0	0	0	Yes	1	0	0	0	0	0	0	0	0	0	1
Australia	1	0	0	0	0	0	0	0	0	0	1	0	0	0	0	0	0	0	0	0	0	1	Yes	0	0	1	0	1	1	0	0	0	0	0	1	0	0	Yes	1	0	0	0	0	0	0	0	0	1	0
Australia	1	0	0	0	0	0	0	0	0	0	1	0	0	0	0	1	0	0	0	0	0	0	Yes	0	0	0	0	0	0	0	0	0	0	0	0	0	1	Yes	1	0	0	0	0	0	0	0	0	0	1
Australia	0	1	0	0	0	0	0	0	0	0	0	0	0	0	1	1	1	0	1	1	1	1	Yes	1	1	1	1	1	1	1	1	1	0	1	0	0	1	Yes	1	0	0	0	0	0	0	0	0	0	0
Australia	1	0	0	0	0	0	0	0	1	0	0	0	0	0	0	1	0	0	0	1	0	0	Yes	0	0	0	0	0	0	0	0	0	1	0	0	0	0	Yes	0	0	0	1	0	0	0	0	0	0	0
Australia	0	1	0	0	0	0	0	0	0	0	1	0	0	0	1	1	0	0	0	1	0	0	Yes	1	1	0	1	1	1	0	0	1	0	1	1	1	0	Yes	1	0	0	0	0	0	0	0	0	0	1
Australia	1	0	0	0	0	0	0	1	1	1	1	0	1	0	0	0	1	0	0	0	0	0	Yes	1	0	0	1	0	0	1	0	1	1	0	1	0	0	Yes	0	0	0	0	0	0	0	0	1	0	1
Australia	1	0	0	0	0	0	0	0	0	0	1	0	0	0	0	0	0	0	0	1	0	0	Yes	1	1	1	1	1	1	0	0	0	0	0	1	0	0	Yes	0	0	0	0	0	0	0	0	1	0	1
Australia	1	0	0	0	0	0	0	0	0	0	0	0	1	0	0	0	0	0	0	0	0	1	Yes	1	0	0	0	1	0	0	0	0	0	0	1	0	0	Yes	0	0	0	0	0	0	0	0	1	0	0
Australia	1	0	0	0	0	0	0	0	0	0	1	0	0	0	0	0	0	0	0	0	1	0	Yes	1	1	1	0	0	0	0	0	0	0	0	1	0	0	Yes	1	0	0	0	0	0	0	0	0	0	1
Australia	1	0	0	0	0	0	0	0	0	0	0	1	0	0	0	1	1	0	0	1	1	0	Yes	1	0	1	0	0	0	0	0	0	0	0	1	0	0	Yes	0	0	0	0	1	0	1	0	0	0	1
Australia	1	0	0	0	0	0	0	0	0	0	1	0	0	0	0	1	0	0	0	1	0	0	Yes	1	1	0	1	0	0	1	1	1	0	1	1	0	0	Yes	0	0	1	0	0	1	1	0	0	0	0
Australia	1	0	0	0	0	0	0	0	0	0	1	0	0	0	0	1	1	0	0	1	0	0	Yes	1	1	1	1	1	1	1	1	1	1	1	1	1	0	No	0	0	1	0	0	1	1	0	0	1	0
Australia	1	0	0	0	0	0	0	0	1	0	0	0	0	0	0	1	0	0	0	0	0	0	Yes	0	1	0	0	1	0	0	0	0	0	0	1	0	0	No	0	0	0	0	1	1	0	0	1	1	0
Australia	1	0	0	0	0	0	0	0	0	0	1	0	0	0	0	0	0	0	0	0	0	1	Yes	0	0	0	0	0	0	0	0	0	0	0	0	0	1	No	0	0	0	0	0	0	0	0	1	1	0
Australia	1	0	0	0	0	0	0	0	0	1	0	0	0	0	0	1	0	0	0	0	0	1	Yes	0	0	0	0	0	0	0	0	0	0	0	1	0	0	No	1	0	0	0	0	0	0	0	0	1	0
Australia	1	0	0	0	0	0	0	1	0	0	1	0	0	0	0	0	1	0	0	1	0	0	No	1	0	0	0	0	0	1	0	0	0	0	0	0	0	Yes	0	0	0	1	0	0	0	0	0	0	1
Australia	0	1	0	0	0	0	0	0	0	0	1	0	0	0	0	0	1	0	0	0	0	0	No	0	0	0	0	0	0	0	0	0	0	0	0	0	0	No	0	0	0	0	0	0	0	1	0	1	0
Austria	0	0	0	0	0	0	1	0	0	0	1	0	0	0	0	1	0	0	0	0	0	0	Yes	0	1	0	0	1	0	0	1	0	0	0	0	0	1	Yes	1	0	0	0	0	0	0	0	0	0	1
Austria	0	1	0	0	0	0	0	0	0	0	1	0	0	0	0	1	0	0	0	0	0	0	Yes	1	0	0	1	1	0	1	0	0	0	0	0	0	0	Yes	1	0	0	0	0	0	0	0	0	0	1
Austria	0	1	0	0	0	0	0	0	0	0	1	0	0	0	0	0	0	0	0	0	1	1	No	0	0	0	0	0	0	0	0	0	0	0	0	0	0	Yes	0	0	0	0	0	0	1	0	1	0	1
Austria	1	0	0	0	0	0	0	0	0	0	0	0	1	0	0	1	0	0	0	1	0	1	No	0	0	1	0	0	0	0	0	0	0	0	0	0	1	Yes	0	0	1	0	1	0	0	1	0	0	0
Azerbaijan	1	0	0	0	0	0	0	0	0	0	1	0	0	0	0	0	1	0	0	0	0	0	Yes	0	1	0	0	0	0	0	0	0	0	0	0	0	0	Yes	0	0	0	0	0	0	0	1	0	1	0
Bangladesh	1	0	0	0	0	0	0	0	0	0	1	0	0	0	0	0	0	0	0	1	0	0	Yes	0	0	0	0	0	0	0	0	0	0	0	0	0	0	Yes	0	0	1	0	0	0	1	0	0	0	1
Bangladesh	1	0	0	0	0	0	0	0	0	0	1	0	1	0	0	1	1	0	0	1	0	0	Yes	1	0	0	0	0	0	0	0	0	0	0	0	1	1	Yes	0	0	1	0	0	0	0	0	0	0	1
Bangladesh	1	0	0	0	0	0	0	0	0	0	0	1	1	0	0	1	1	1	1	1	1	0	Yes	1	0	0	1	1	0	1	1	0	0	0	0	0	1	Yes	1	0	0	0	0	0	0	0	0	0	1
Bangladesh	0	1	1	1	0	0	1	0	0	0	1	0	0	0	0	1	1	1	1	1	0	0	Yes	1	0	0	0	0	0	0	1	0	0	0	0	0	1	Yes	0	0	0	0	1	1	1	0	0	0	1
Bangladesh	1	0	0	0	0	0	0	1	0	0	0	0	0	0	0	1	1	1	1	1	1	0	Yes	1	0	0	0	1	1	1	0	1	0	0	0	0	0	Yes	0	0	0	0	0	0	1	0	0	0	1
Bangladesh	1	0	0	0	0	0	0	0	0	0	0	0	1	0	0	0	1	0	0	0	0	0	Yes	0	0	0	0	1	0	0	0	0	0	0	0	0	1	No	0	0	0	0	1	0	1	1	0	0	1
Bangladesh	1	0	0	0	0	0	0	0	0	0	1	0	1	0	0	0	0	0	0	1	0	0	Yes	0	0	1	0	0	0	0	0	0	0	0	0	0	0	No	0	0	0	0	0	0	1	0	0	0	1
Belgium	0	0	0	0	0	0	1	0	1	0	0	0	0	0	0	0	1	0	0	1	0	0	Yes	0	0	0	0	0	0	0	0	0	0	0	0	0	0	Yes	1	0	0	0	0	0	0	0	0	0	1
Belgium	0	0	0	0	1	0	0	0	0	0	1	0	1	1	0	0	1	1	0	1	1	0	Yes	0	0	0	0	1	0	0	0	0	0	0	0	0	1	Yes	0	0	0	0	1	0	0	1	0	0	1
Belgium	1	0	0	0	0	0	0	0	0	0	0	0	1	0	0	1	0	0	0	1	0	0	Yes	0	1	0	0	1	0	0	0	0	0	0	1	0	0	Yes	1	0	0	0	0	0	0	0	0	0	1
Belgium	1	0	0	0	0	0	0	0	1	0	0	0	0	0	0	1	0	0	0	0	0	0	Yes	1	1	1	1	0	1	1	0	1	0	0	1	0	0	Yes	1	0	0	0	0	0	0	0	0	0	0
Belgium	1	0	0	0	0	0	0	1	0	0	1	0	0	0	0	1	1	0	0	1	0	0	Yes	0	0	0	0	1	0	0	0	0	0	0	0	1	0	Yes	0	0	0	0	0	0	1	0	1	0	1
Belgium	1	0	0	0	0	0	0	0	0	0	1	0	0	0	0	0	1	0	0	1	1	0	Yes	1	1	1	1	0	1	1	1	1	0	1	1	1	1	Yes	1	0	0	0	0	0	0	0	0	0	1
Belgium	1	0	0	0	0	0	0	0	1	0	0	0	0	0	0	0	0	0	0	1	0	0	Yes	1	1	0	0	0	0	0	1	0	0	0	1	0	0	Yes	1	0	0	0	0	0	0	0	0	0	1
Belgium	0	1	0	0	0	0	0	0	1	0	0	0	0	0	0	0	0	0	0	1	0	0	Yes	1	1	1	0	1	1	1	1	1	0	1	1	1	1	No	1	0	0	0	0	0	0	0	0	0	0
Belgium	1	0	0	0	0	0	0	0	0	0	0	0	1	0	0	1	0	0	0	0	0	0	No	0	1	1	1	0	0	1	1	1	0	1	1	1	0	Yes	0	0	0	0	0	0	0	0	0	0	1
Belgium	0	1	0	0	0	0	0	0	1	0	0	0	0	0	0	1	0	0	0	0	0	0	No	0	0	0	0	0	0	0	0	0	0	0	0	0	0	No	0	0	0	1	1	1	0	0	0	1	0
Belize	1	0	0	0	0	0	0	1	1	0	0	0	0	0	0	1	0	0	0	1	0	0	Yes	1	1	1	0	1	1	1	1	1	1	1	1	1	1	No	0	0	0	0	1	0	0	0	1	0	0
Benin	1	0	0	0	0	0	0	0	0	0	0	0	0	0	1	0	0	0	0	0	0	1	No	0	1	1	0	0	0	0	0	0	0	0	1	0	0	Yes	0	0	0	0	0	0	0	0	0	0	0
Bhutan	1	0	0	0	0	0	0	0	1	0	0	0	0	0	0	1	0	0	0	0	0	0	Yes	0	0	1	0	0	0	0	0	0	0	0	0	0	1	Yes	1	0	0	0	0	0	0	0	0	0	0
Bolivia	1	0	0	0	0	0	0	0	0	0	0	0	1	1	0	1	1	0	1	1	0	0	Yes	0	1	1	0	1	0	0	0	0	0	0	1	0	0	Yes	0	0	0	0	1	0	1	0	0	0	1
Bosnia and Herzegovina	1	0	0	0	0	0	0	1	0	0	0	0	0	0	0	1	0	0	0	0	0	0	Yes	0	1	1	0	1	1	0	1	1	0	0	1	1	1	Yes	0	0	0	1	1	0	1	0	0	0	1
Brazil	0	0	0	0	1	0	0	0	0	0	1	0	0	0	1	1	1	0	0	1	0	0	Yes	0	1	1	0	0	0	0	0	0	0	0	0	1	0	Yes	0	0	0	0	0	1	1	0	0	0	1
Brazil	1	0	0	0	0	0	0	0	0	0	1	0	0	1	0	1	1	0	0	0	0	0	Yes	0	1	1	0	1	1	0	0	0	0	0	1	1	0	Yes	0	0	0	0	1	1	1	0	0	0	1
Brazil	0	0	1	0	0	0	0	1	0	0	0	0	0	0	0	1	1	0	0	0	0	0	Yes	0	0	0	0	0	0	0	0	1	0	0	0	0	0	Yes	1	0	0	0	0	0	0	0	0	0	1
Brazil	1	0	0	0	0	0	0	0	0	0	1	0	0	0	0	1	0	0	0	0	0	0	Yes	0	0	1	0	1	0	0	0	0	0	0	1	0	0	Yes	0	0	0	1	0	1	1	0	0	0	1
Brazil	0	0	0	1	0	0	1	1	0	0	0	0	0	0	0	0	1	0	0	0	0	0	Yes	0	0	0	0	1	0	0	0	0	0	0	0	0	0	Yes	1	0	0	0	0	0	0	0	0	0	0
Brazil	0	0	0	0	0	0	1	0	0	0	0	1	0	0	0	0	0	0	0	0	0	1	Yes	0	0	0	0	0	0	0	0	1	1	0	0	1	0	Yes	1	0	0	0	0	0	0	0	0	0	0
Brazil	1	0	0	0	0	0	0	1	1	0	1	0	0	0	1	0	1	0	1	0	0	0	Yes	0	0	0	0	0	0	0	0	0	0	0	1	1	0	Yes	1	0	0	0	0	0	0	0	0	0	0
Brazil	1	0	0	0	0	0	0	0	1	0	0	0	0	0	0	0	1	1	0	0	0	0	Yes	0	0	0	0	1	1	0	0	0	0	0	1	1	0	Yes	1	0	0	0	0	0	0	0	0	0	1
Brazil	0	0	0	0	0	0	1	0	0	0	0	0	0	0	1	1	1	1	0	1	0	0	Yes	0	1	0	0	1	1	1	0	1	0	0	0	1	0	Yes	1	0	0	0	0	0	0	0	0	0	1
Brazil	1	0	0	0	0	0	0	1	0	0	0	0	0	0	0	1	0	0	0	0	0	0	Yes	0	0	0	0	1	0	0	0	0	0	0	1	0	0	Yes	1	0	0	0	0	0	0	0	0	0	1
Brazil	0	1	0	0	0	0	0	0	1	0	0	0	0	0	0	0	0	1	0	0	0	1	Yes	1	0	0	0	0	0	0	0	0	0	0	0	1	0	Yes	1	0	0	0	0	0	0	0	0	1	0
Brazil	0	0	0	0	1	0	0	0	0	0	1	0	1	0	0	0	1	0	0	0	0	0	Yes	1	0	0	0	0	0	0	0	0	0	0	0	0	0	Yes	1	0	0	0	0	0	0	0	0	0	0
Brazil	0	0	0	0	1	0	0	0	1	0	0	0	0	0	0	1	0	0	0	1	0	0	Yes	0	0	1	0	0	0	0	0	0	0	0	0	1	1	Yes	0	0	0	0	0	0	0	0	0	0	1
Brazil	1	0	0	0	0	0	0	0	0	1	0	0	0	0	0	0	1	0	0	0	1	0	Yes	0	0	1	0	0	0	1	1	1	0	0	0	0	0	Yes	1	0	0	0	0	0	0	0	0	0	1
Brazil	1	0	0	0	0	0	0	1	0	0	1	0	0	0	0	1	1	1	1	1	0	0	Yes	0	1	1	0	1	1	0	0	1	0	0	1	0	0	Yes	1	0	0	0	0	0	0	0	0	0	1
Brazil	0	1	0	0	0	0	0	0	0	0	1	0	0	0	0	1	1	1	1	1	0	0	Yes	0	0	0	0	0	1	1	1	1	0	0	0	0	1	Yes	0	0	0	0	0	1	0	0	0	0	1
Brazil	1	0	0	0	0	0	0	0	0	0	1	1	0	0	0	1	1	0	0	0	0	0	Yes	0	0	0	0	0	0	0	0	0	0	0	0	1	0	Yes	1	0	0	0	0	0	0	0	0	0	1
Brazil	1	0	0	0	0	0	0	0	0	0	1	1	0	0	0	1	0	1	0	0	0	0	Yes	0	1	0	0	1	1	0	0	1	0	0	0	0	1	No	1	0	0	0	0	0	0	0	0	1	0
Brazil	0	0	0	0	0	0	1	0	0	0	0	0	0	0	1	0	1	0	0	0	0	0	Yes	0	1	0	1	0	1	0	0	0	0	0	0	0	0	No	1	0	0	0	0	0	0	0	0	1	0
Brazil	1	0	0	0	0	0	0	0	0	0	1	0	0	0	0	1	0	1	1	0	0	0	Yes	0	0	0	0	1	0	0	0	0	0	0	0	1	0	No	0	0	0	0	0	0	0	0	1	1	0
Brazil	1	0	0	0	0	0	0	1	0	0	0	0	0	0	0	1	0	0	0	0	0	0	Yes	1	0	0	0	0	1	1	1	1	0	1	1	1	0	No	0	0	1	0	1	0	0	0	0	1	0
Brazil	0	0	0	0	0	0	1	0	0	0	0	0	0	0	1	0	0	0	0	0	0	1	No	0	0	0	0	0	0	0	0	0	0	0	0	0	0	Yes	1	0	0	0	0	0	0	0	0	0	0
Brazil	1	0	0	0	0	0	0	0	0	0	1	0	0	0	0	1	0	0	0	1	0	0	No	0	1	0	0	1	0	0	0	0	0	0	1	0	0	Yes	0	0	1	0	0	0	1	0	0	0	1
Brazil	0	0	0	1	0	0	0	0	0	0	0	1	0	0	0	1	0	0	0	0	0	0	No	0	0	0	0	0	0	0	0	0	0	0	0	0	0	No	0	0	0	0	0	0	0	1	0	1	0
Brazil	1	0	0	0	0	0	0	0	0	0	1	0	0	0	0	0	0	0	0	1	0	0	No	0	0	0	0	0	0	0	0	1	0	0	0	0	1	No	0	0	0	0	0	0	1	0	0	0	0
Brazil	0	1	0	0	0	0	0	0	0	0	1	0	0	0	0	0	1	0	0	0	0	0	No	0	0	1	0	0	0	0	0	0	0	0	0	0	0	No	0	0	0	0	0	1	0	0	0	0	0
Burkina Faso	1	0	0	0	0	0	0	0	1	0	1	0	0	0	0	1	1	0	0	1	0	0	Yes	1	0	0	0	1	0	1	1	0	0	0	0	0	1	Yes	1	0	0	0	0	0	0	0	0	0	1
Burkina Faso	1	0	0	0	0	0	0	0	0	1	0	0	0	0	1	0	1	0	0	0	0	0	Yes	1	0	0	0	0	0	0	0	0	0	0	0	0	1	Yes	0	0	0	0	1	0	1	0	0	0	1
Cambodia	0	0	0	0	1	0	0	0	0	0	1	0	0	0	0	1	0	0	0	0	0	0	Yes	0	0	0	0	0	0	0	1	0	0	0	0	0	0	No	1	0	0	0	0	0	0	0	0	1	0
Cameroon	1	0	0	0	0	0	0	0	0	0	1	0	1	0	0	0	1	0	0	1	0	0	Yes	0	0	1	0	1	0	0	0	0	0	0	1	0	0	Yes	0	0	0	0	1	0	1	0	0	0	1
Cameroon	1	1	1	0	1	0	0	0	1	0	0	0	0	0	0	1	0	0	0	0	0	0	Yes	0	1	1	0	1	0	0	0	0	0	0	0	0	0	Yes	0	0	0	1	0	0	0	0	0	0	1
Cameroon	1	0	0	0	0	0	0	0	0	0	1	0	0	0	0	1	0	0	0	0	0	0	Yes	1	0	1	0	1	0	1	0	0	0	0	1	0	0	Yes	0	0	0	0	0	0	1	0	0	0	1
Cameroon	1	0	0	0	0	0	0	0	0	1	0	0	0	0	0	0	0	0	0	1	0	0	Yes	1	1	1	0	1	1	1	1	1	1	1	1	1	0	Yes	1	0	0	0	0	0	0	0	0	0	0
Cameroon	0	1	0	0	0	0	0	0	0	0	0	0	0	1	0	0	0	0	0	0	1	0	Yes	0	0	0	0	0	0	0	0	0	0	0	1	0	1	Yes	0	0	0	0	0	0	1	0	1	0	0
Cameroon	1	0	0	0	0	0	0	0	1	0	0	0	0	0	0	0	0	0	0	0	0	1	Yes	0	1	0	0	0	0	0	0	0	0	0	1	0	1	Yes	1	0	0	0	0	0	0	0	0	0	1
Cameroon	1	0	0	0	0	0	0	0	0	0	1	0	0	0	0	0	0	0	0	0	1	0	Yes	0	1	0	0	0	0	0	0	0	0	0	0	0	0	Yes	1	0	0	0	0	0	0	0	0	0	1
Cameroon	1	0	0	0	0	0	0	1	1	0	1	0	1	0	0	1	1	0	0	1	0	0	Yes	0	0	0	1	1	0	0	0	0	0	0	0	0	1	Yes	0	0	1	0	0	0	1	0	1	0	1
Cameroon	1	0	0	0	0	0	0	0	0	0	1	0	0	0	0	1	0	0	0	0	0	0	Yes	0	0	1	0	0	0	0	0	0	0	0	0	0	0	Yes	0	0	0	0	0	0	1	0	0	0	0
Cameroon	1	0	0	0	0	0	0	0	1	0	1	0	0	0	0	0	1	1	0	1	0	0	Yes	1	1	1	0	1	1	1	0	1	1	0	1	1	0	No	1	0	0	0	0	0	0	0	0	0	1
Cameroon	0	1	0	0	0	0	0	0	0	0	1	0	1	0	0	0	0	0	0	0	0	1	Yes	0	0	0	0	0	0	0	0	0	0	0	0	0	1	No	0	0	0	0	0	1	0	0	0	0	1
Cameroon	1	0	0	0	0	0	0	0	1	0	0	0	0	0	0	0	0	0	0	1	0	0	Yes	0	1	0	0	0	0	0	0	0	0	0	1	0	0	No	0	0	0	0	0	1	0	0	0	1	0
Cameroon	0	1	0	0	0	0	0	0	0	0	1	0	0	0	0	0	0	0	0	0	0	1	No	0	0	0	0	0	0	0	0	0	0	0	0	0	0	No	0	0	0	0	1	0	0	0	0	1	0
Cameroon	0	1	1	0	0	0	0	0	0	0	1	0	0	0	0	0	0	0	0	0	1	0	No	0	0	0	0	0	0	0	0	0	0	1	0	0	0	No	0	0	0	0	0	0	0	1	0	1	0
Cameroon	0	1	0	0	0	0	0	0	0	0	0	0	1	0	0	0	0	0	0	0	0	1	No	0	0	0	0	0	0	0	0	0	0	0	0	0	0	No	0	0	0	0	0	1	0	0	0	1	0
Cameroon	0	1	0	0	0	0	0	0	1	0	0	0	0	0	0	0	1	0	0	0	0	0		0	0	0	0	0	0	0	0	0	0	0	0	0	0		0	0	0	0	0	0	0	0	0	0	0
Canada	0	1	0	0	0	0	0	0	0	0	1	0	0	0	0	1	0	0	0	1	0	0	Yes	0	0	0	0	0	0	0	0	0	0	0	0	0	0	Yes	0	0	0	1	0	1	0	0	0	0	0
Canada	1	0	0	0	0	0	1	1	0	0	1	0	0	0	0	1	1	0	0	1	0	0	Yes	0	0	1	0	0	0	0	0	0	0	0	0	0	0	Yes	0	0	0	0	0	1	1	1	0	0	1
Canada	1	0	0	0	0	0	0	0	0	0	1	0	0	0	0	0	1	0	0	1	0	1	Yes	1	1	1	0	0	0	0	0	0	0	0	0	0	0	Yes	0	0	0	0	0	1	1	0	0	0	1
Canada	0	0	0	0	1	0	0	0	0	0	1	0	0	0	0	0	0	0	0	0	1	0	Yes	1	0	0	0	0	0	0	0	0	0	0	0	0	0	Yes	0	0	1	0	0	0	0	0	0	0	1
Canada	1	0	0	0	0	0	0	1	0	0	0	0	0	0	0	0	1	0	0	0	0	0	Yes	1	0	0	0	1	1	0	0	1	0	0	1	0	0	Yes	1	0	0	0	0	0	0	0	0	0	0
Canada	1	0	0	0	0	0	0	0	0	0	0	0	0	1	0	1	0	0	0	0	0	0	Yes	0	0	0	0	0	0	0	0	0	0	0	1	0	1	Yes	0	0	0	0	1	0	0	1	0	0	1
Canada	0	1	0	0	0	0	0	1	0	0	0	0	0	0	0	0	1	0	0	0	0	0	Yes	1	0	0	0	0	0	0	0	1	0	0	0	0	0	Yes	1	0	0	0	0	0	0	0	0	0	0
Canada	1	0	0	0	0	0	0	0	0	0	1	0	0	0	0	0	0	0	0	1	1	0	Yes	0	0	1	0	0	0	0	0	1	0	0	1	0	0	Yes	0	0	0	0	0	1	0	0	0	0	1
Canada	0	0	0	0	1	0	0	0	0	0	1	0	0	0	0	1	1	0	1	1	0	0	Yes	0	1	1	1	1	0	0	1	1	1	0	0	1	1	Yes	1	0	0	0	0	0	0	0	0	0	1
Canada	1	0	0	0	0	0	0	0	0	0	1	0	0	0	0	1	1	1	1	1	1	1	Yes	0	0	1	0	1	0	0	0	0	0	0	1	1	0	Yes	0	0	0	1	1	0	1	0	0	0	1
Canada	1	0	0	0	0	0	0	0	0	0	0	0	1	0	0	0	1	0	0	0	0	0	Yes	0	0	0	0	0	0	0	0	0	0	0	0	0	0	Yes	1	0	0	0	0	0	0	0	0	0	0
Canada	1	0	0	0	0	0	0	1	0	0	0	0	0	0	0	0	1	0	0	0	0	0	Yes	1	1	1	1	1	1	1	1	1	1	1	1	1	1	Yes	1	0	0	0	0	0	0	0	0	0	0
Canada	1	0	0	0	0	0	0	0	0	0	1	0	0	0	0	1	1	0	1	1	0	0	Yes	0	1	0	0	0	1	0	0	0	0	0	1	1	0	Yes	1	0	0	0	0	0	0	0	0	0	0
Canada	0	1	0	0	0	0	0	0	0	0	1	0	0	0	0	0	1	1	0	1	0	0	Yes	0	0	0	1	0	0	0	0	0	0	0	0	0	0	Yes	1	0	0	0	0	0	0	0	0	0	1
Canada	1	0	0	0	0	0	0	0	0	0	1	0	0	0	0	1	1	1	1	1	1	0	Yes	1	1	1	1	0	1	1	1	1	1	1	1	1	0	Yes	0	0	0	0	0	0	1	0	0	0	1
Canada	1	0	0	0	0	0	0	0	0	0	1	0	0	0	0	0	0	0	0	1	0	0	Yes	0	0	0	0	1	0	0	0	0	0	0	1	0	1	No	0	0	0	0	1	0	0	0	1	1	0
Canada	1	0	0	0	0	0	0	0	0	0	1	0	0	0	0	1	1	0	0	0	0	0	Yes	0	1	0	0	1	0	0	0	0	0	0	1	0	0	No	1	0	0	1	0	0	0	0	0	0	1
Canada	1	0	0	0	0	0	0	0	0	0	0	0	1	0	0	0	0	0	0	0	0	1	Yes	0	0	0	0	1	0	1	1	0	0	0	1	1	1	No	0	0	0	0	1	0	1	0	0	0	0
Canada	1	0	0	0	0	0	0	0	0	0	1	0	0	0	0	1	1	0	0	1	0	0	Yes	0	0	1	0	0	0	0	0	0	0	0	1	0	0	No	0	0	0	0	1	1	1	0	0	1	0
Canada	0	1	0	0	0	0	0	0	0	0	1	0	0	0	0	1	0	0	0	0	0	0	Yes	0	0	0	0	0	0	0	0	0	0	0	0	0	0	No	0	0	0	1	0	0	0	0	0	1	0
Canada	0	1	0	0	0	0	0	0	0	0	1	0	0	0	0	0	0	0	0	1	0	0	Yes	0	0	1	0	0	0	0	0	0	1	1	1	0	1	No	0	0	0	0	1	0	0	0	0	1	0
Canada	1	0	0	0	0	0	0	0	0	0	1	0	0	0	0	0	0	1	1	0	0	0	Yes	0	0	1	0	1	0	0	0	0	0	0	1	0	0	No	0	1	0	1	0	0	0	0	0	0	0
Canada	0	0	0	0	0	0	1	0	0	0	1	0	0	0	0	1	1	0	0	0	0	0	Yes	1	0	0	0	0	0	0	0	0	0	0	0	0	0	No	0	0	0	0	0	0	0	0	1	1	0
Canada	0	1	0	0	0	0	0	0	0	0	1	0	0	0	0	0	0	0	0	1	0	0	Yes	0	0	0	0	0	0	0	0	0	0	0	0	0	0	No	0	0	0	1	1	0	0	0	0	1	0
Canada	1	0	0	0	0	0	0	0	0	0	0	1	0	0	0	0	1	0	0	0	0	0	Yes	0	0	0	0	0	0	0	0	0	0	0	1	0	0	No	0	0	0	0	1	0	1	1	1	1	1
Canada	1	0	0	0	0	0	0	0	0	0	1	0	0	0	0	0	0	0	0	0	0	1	Yes	1	0	0	0	1	1	1	0	0	0	0	1	1	1	No	0	0	0	1	0	0	0	0	0	1	0
Canada	0	1	0	0	0	0	0	1	0	0	1	0	0	0	0	0	1	0	0	0	0	0	Yes	0	0	0	0	0	0	0	0	0	0	0	0	0	0	No	0	0	0	0	1	0	0	1	0	1	0
Canada	0	1	0	0	0	0	0	0	1	0	0	0	0	0	0	1	0	0	0	0	0	0	No	0	0	0	0	0	0	0	0	0	0	0	0	0	0	Yes	1	0	0	1	0	0	0	0	0	0	0
Canada	1	0	0	0	0	0	0	0	0	0	0	0	1	0	0	0	1	0	0	0	0	0	No	0	0	0	0	0	0	0	0	0	0	0	0	0	0	Yes	1	0	0	0	0	0	0	0	0	0	1
Canada	1	0	0	0	0	0	0	1	0	0	0	0	0	0	0	0	1	1	0	0	0	0	No	0	0	1	0	0	1	0	0	0	0	0	0	0	0	Yes	0	0	0	0	0	1	0	0	0	0	1
Canada	1	0	0	0	0	0	0	1	0	0	0	0	0	0	0	0	1	1	0	1	0	0	No	0	0	0	0	0	0	0	0	0	0	0	1	1	0	Yes	1	0	0	0	0	0	0	0	0	0	1
Canada	1	0	0	0	0	0	0	0	0	0	1	0	0	0	0	0	0	0	0	1	0	0	No	0	0	0	0	0	0	0	0	0	0	0	0	0	0	Yes	0	0	0	0	1	0	0	0	0	0	1
Canada	0	1	0	0	0	0	0	0	1	1	1	0	0	0	0	1	1	0	0	1	0	0	No	0	0	0	0	0	0	0	0	0	0	0	0	0	0	Yes	0	0	0	0	1	0	0	0	0	0	0
Canada	0	0	0	0	0	0	1	0	0	0	0	0	0	0	1	0	1	0	0	0	0	0	No	0	0	0	0	0	0	0	0	0	0	0	0	0	0	No	0	0	0	0	0	0	0	0	1	1	0
Canada	0	1	0	0	0	0	0	0	0	0	1	0	0	0	0	0	1	0	0	1	0	0	No	0	0	0	0	0	0	0	0	0	0	0	0	0	0	No	0	0	0	0	1	0	0	0	0	0	0
Canada	0	1	0	0	0	0	0	0	0	0	1	0	0	0	0	0	0	0	0	0	0	1	No	0	0	0	0	0	0	0	0	0	0	0	1	0	0	No	0	0	0	0	0	0	0	1	0	1	0
Canada	0	0	0	0	0	0	1	0	0	0	0	1	0	0	0	1	0	0	0	0	0	0	No	0	0	0	0	0	0	0	0	0	0	0	0	0	0		0	0	0	0	0	0	0	1	0	0	1
Chile	1	0	0	0	0	0	0	0	1	0	0	0	0	0	0	0	1	0	0	0	0	0	Yes	0	0	0	0	0	0	1	0	1	0	0	0	0	1	Yes	1	0	0	0	0	0	0	0	0	0	1
Chile	0	0	1	0	0	0	0	1	0	0	0	0	0	0	0	0	1	0	0	0	0	0	Yes	0	0	1	0	1	0	0	0	0	0	0	0	0	1	Yes	1	0	0	0	0	0	0	0	0	0	1
Chile	0	1	0	0	0	0	0	1	0	0	0	0	0	0	0	0	1	0	0	0	0	0	Yes	1	0	0	0	0	0	0	0	1	0	0	0	0	0	Yes	1	0	0	0	0	0	0	0	0	0	1
Chile	0	1	0	0	0	0	0	1	1	0	0	0	1	0	0	1	1	1	0	1	0	0	Yes	0	0	0	0	1	1	1	0	0	0	0	1	1	0	Yes	0	0	0	0	0	0	1	0	0	0	1
Chile	1	0	0	0	0	0	0	0	0	0	1	0	0	0	0	1	1	0	1	1	0	0	Yes	1	1	1	1	1	1	1	1	1	1	1	1	1	0	Yes	1	0	0	0	0	0	0	0	0	0	1
Chile	0	1	0	0	0	0	0	0	0	0	1	0	0	0	0	1	0	0	1	0	0	0	Yes	1	0	0	0	0	0	0	0	1	0	0	0	0	0	No	1	0	0	0	0	0	1	0	0	1	0
Chile	1	0	0	0	0	0	0	0	0	0	0	1	0	0	0	1	0	0	0	0	0	0	Yes	0	0	0	0	1	0	0	0	0	0	0	0	0	0	No	0	0	0	0	1	0	0	1	0	0	1
Chile	1	0	0	0	0	0	0	0	0	0	0	0	1	0	0	1	0	0	0	1	0	0	Yes	0	1	1	0	0	1	1	0	0	0	0	0	0	1	No	0	0	0	0	1	0	0	0	0	1	0
Chile	0	1	0	0	0	0	0	0	0	0	1	0	0	0	0	0	0	0	0	0	0	1	No	0	0	0	0	0	0	0	0	0	0	0	0	0	0	Yes	1	0	0	0	0	0	0	0	0	0	1
Chile	1	0	0	0	0	0	0	0	0	0	0	0	0	1	0	0	0	0	0	0	0	1	No	0	0	0	0	0	0	0	0	0	0	0	1	0	0	No	0	0	0	0	0	0	0	1	0	1	0
China	1	0	0	0	0	0	0	0	0	0	1	0	0	0	0	1	0	0	0	0	0	0	Yes	1	1	0	0	0	0	0	0	1	0	0	0	0	1	Yes	0	0	0	0	0	0	1	0	0	0	1
China	0	1	0	0	0	0	0	0	0	0	1	0	0	0	0	0	0	0	0	1	0	0	Yes	0	1	0	0	1	0	0	0	0	0	0	0	1	0	No	0	0	0	0	1	1	1	1	0	0	0
Colombia	0	1	0	0	0	0	0	0	0	0	1	0	0	0	0	0	1	0	0	0	1	0	Yes	0	0	0	0	0	1	0	0	0	0	0	1	1	0	Yes	1	0	0	0	0	0	0	0	0	0	0
Colombia	1	0	0	0	0	0	0	0	0	0	1	0	0	0	0	1	0	0	0	0	0	0	Yes	0	0	0	0	1	1	0	1	0	0	0	1	1	0	Yes	0	0	0	0	0	0	0	0	0	1	1
Colombia	1	0	0	0	0	0	0	0	0	0	1	0	0	0	0	1	1	1	0	0	0	0	Yes	1	0	0	0	0	0	0	0	1	0	0	0	0	0	Yes	1	0	0	0	0	0	0	0	0	0	1
Colombia	1	0	0	0	0	0	0	0	0	0	0	0	0	1	0	1	0	0	0	0	0	0	Yes	0	0	0	0	0	0	0	0	0	0	0	1	0	1	No	0	0	1	1	1	0	1	1	0	0	1
Colombia	1	0	0	0	0	0	0	0	0	0	1	0	0	0	0	1	1	0	0	1	0	0	Yes	0	1	0	0	0	0	0	0	0	0	0	1	1	0	No	0	0	0	0	0	0	1	0	1	1	0
Colombia	1	0	0	0	0	0	0	0	0	0	1	0	0	0	0	0	1	0	0	0	0	0	Yes	0	1	0	0	1	0	0	1	1	1	0	1	1	0	No	0	0	0	0	1	0	0	0	0	0	1
Colombia	1	0	0	0	0	0	0	0	0	0	1	0	1	0	0	1	1	0	0	0	0	1	Yes	0	0	0	0	0	0	0	0	0	0	0	1	0	0	No	0	0	1	0	0	0	1	0	0	0	1
Colombia	1	0	0	0	0	0	0	0	0	0	0	1	0	0	0	0	1	0	0	0	0	0	No	0	0	0	0	0	0	0	0	0	0	0	0	0	0	Yes	0	0	0	0	1	0	0	0	0	1	0
Colombia	0	0	0	0	0	1	0	0	0	0	1	0	0	0	0	0	1	0	0	0	0	0	No	0	0	0	0	1	0	0	0	0	0	0	0	0	0	Yes	1	0	0	0	0	0	0	0	0	0	1
Congo	0	1	0	0	0	0	0	0	0	0	0	0	0	1	0	0	1	0	0	0	0	0	Yes	0	0	0	0	0	0	0	0	0	0	0	0	0	1	No	0	0	0	0	0	0	1	0	0	1	0
Costa Rica	1	0	0	0	0	0	0	0	0	0	0	0	0	1	0	1	0	0	1	1	0	0	Yes	0	1	0	0	1	0	0	0	0	0	0	1	0	1	No	0	0	0	0	1	0	1	1	0	1	0
Côte d'Ivoire	1	0	0	0	0	0	0	0	0	0	1	0	0	0	0	0	0	0	0	1	1	0	Yes	1	1	1	1	1	0	1	1	0	1	1	1	0	1	Yes	1	0	0	0	0	1	0	0	0	0	0
Cyprus	1	0	0	0	0	0	0	0	0	0	1	0	0	0	0	0	0	0	0	0	0	1	No	0	0	0	0	0	0	0	0	0	0	0	0	0	0	No	0	0	0	0	0	0	0	1	0	1	0
Czech Republic	1	0	0	0	0	0	0	0	1	0	0	0	0	0	0	0	1	0	0	0	0	0	Yes	1	1	0	0	1	0	1	1	0	0	0	1	0	1	Yes	1	0	0	0	0	0	0	0	0	0	0
Democratic Republic of the Congo	0	0	0	0	1	0	0	0	0	1	0	0	0	0	0	0	1	0	0	0	0	0	Yes	1	1	1	0	1	1	1	1	1	1	0	0	0	0	Yes	1	0	0	0	0	0	0	0	0	0	1
Denmark	0	0	0	0	0	0	1	1	0	0	0	0	0	0	0	0	0	0	0	1	0	0	Yes	1	1	1	1	1	0	0	1	0	0	1	1	0	0	Yes	1	0	0	0	0	0	0	0	0	0	1
Denmark	1	1	0	0	1	0	0	0	1	0	1	0	0	0	0	1	1	0	0	1	0	0	Yes	1	1	1	1	1	1	1	1	1	1	1	1	1	0	Yes	1	0	0	0	0	0	0	0	0	0	1
Denmark	0	0	0	0	1	0	0	0	1	0	0	0	0	0	0	1	0	0	0	0	0	0	Yes	1	1	0	0	1	1	0	0	1	0	0	0	0	0	Yes	0	0	1	1	0	0	1	1	0	0	1
Denmark	1	0	0	0	0	0	0	0	0	0	0	0	0	1	0	0	1	1	0	1	0	0	Yes	1	1	1	1	1	1	1	1	1	1	1	1	1	1	Yes	0	0	0	0	0	0	1	0	0	0	1
Denmark	1	0	0	0	0	0	0	0	1	0	0	0	0	0	0	0	1	0	0	1	0	0	Yes	0	1	0	1	1	1	0	0	0	0	0	1	1	0	No	0	0	0	1	1	0	0	0	0	1	0
Denmark	1	1	0	0	0	0	0	0	0	0	1	0	1	0	0	1	0	0	0	1	0	0	Yes	1	0	1	1	1	1	1	1	1	1	1	1	1	1	No	0	0	0	1	0	1	0	0	1	1	0
Denmark	1	0	0	0	0	0	0	0	0	0	1	0	0	0	0	0	0	0	0	0	1	0	Yes	0	1	1	1	1	0	0	0	0	0	1	0	0	0	No	0	0	0	0	0	0	0	1	0	0	1
Denmark	1	0	0	0	0	0	0	0	0	0	1	0	0	0	0	0	1	0	0	0	0	0	No	0	0	0	0	1	0	0	0	0	0	0	0	0	0	Yes	1	0	0	0	0	0	0	0	0	0	0
Denmark	0	1	0	0	0	0	0	0	0	0	1	0	0	0	0	1	0	0	0	0	0	0	No	0	0	0	0	0	0	0	0	0	0	0	0	0	1	Yes	1	0	0	0	0	1	0	0	0	0	0
Denmark	0	1	0	0	0	0	0	0	0	0	0	1	0	0	0	1	0	0	0	0	0	0	No	0	0	1	0	0	0	0	0	0	0	0	0	0	0	No	0	0	0	1	0	0	0	0	0	0	1
Ecuador	1	0	0	0	0	0	0	1	0	0	1	0	1	0	0	0	1	0	0	1	0	0	Yes	0	1	1	0	0	0	1	0	0	0	1	0	0	0	Yes	0	0	0	0	0	0	0	1	0	0	1
Ethiopia	1	0	0	0	0	0	0	0	0	0	1	0	0	0	0	0	0	0	0	0	1	0	Yes	1	0	0	0	0	0	0	0	0	0	0	0	0	1	Yes	1	0	0	0	0	0	0	0	0	0	1
Ethiopia	1	0	0	0	0	0	0	0	1	0	0	0	0	0	0	0	1	0	0	0	0	0	Yes	0	0	0	0	1	0	0	0	0	0	0	0	0	0	Yes	0	0	0	0	0	0	0	0	1	0	0
Ethiopia	1	0	0	0	0	0	0	0	0	0	1	0	0	0	0	0	1	0	0	0	0	0	Yes	0	1	0	0	0	1	1	0	0	0	0	1	0	1	Yes	0	0	0	0	0	0	1	0	1	0	1
Ethiopia	1	0	0	0	0	0	0	0	0	0	1	0	0	0	0	1	0	0	0	0	0	0	Yes	0	0	1	0	0	0	0	0	0	0	0	0	0	1	Yes	0	0	0	0	1	0	1	0	1	0	1
Ethiopia	1	0	0	0	0	0	0	0	0	0	1	0	0	0	0	0	0	0	0	0	1	0	Yes	1	0	0	0	0	0	0	0	0	0	0	1	0	0	Yes	0	0	0	0	1	0	1	0	0	0	1
Ethiopia	1	0	0	0	0	0	0	0	0	0	1	0	0	0	0	1	0	0	0	1	0	0	Yes	0	0	0	0	1	0	0	0	0	0	0	0	0	1	Yes	1	0	0	0	0	0	0	0	0	0	1
Ethiopia	1	0	0	0	0	0	0	0	0	0	1	0	0	0	0	0	1	0	0	0	0	0	Yes	1	0	0	0	0	0	1	1	0	1	0	0	0	0	Yes	0	0	0	0	0	0	1	0	0	0	1
Ethiopia	1	0	0	0	0	0	0	0	1	0	0	0	0	0	0	0	1	0	0	1	0	0	Yes	1	1	1	0	0	0	1	0	1	0	0	0	0	0	Yes	0	0	1	0	0	0	0	0	0	0	1
Ethiopia	1	0	0	0	0	0	0	0	0	0	1	0	0	0	0	1	0	0	0	1	0	0	Yes	0	0	0	0	0	0	0	0	0	0	0	1	0	0	No	0	0	0	0	1	0	1	0	0	1	0
Ethiopia	1	0	0	0	0	0	0	1	0	1	0	0	0	0	0	0	0	0	0	0	0	1	Yes	0	0	0	0	0	1	0	0	0	0	0	0	0	0	No	1	0	0	0	1	0	0	0	0	1	0
Ethiopia	1	0	0	0	0	0	0	0	0	0	1	0	0	0	0	0	0	0	0	0	1	0	Yes	1	0	1	0	0	1	0	1	0	0	0	0	0	0	No	0	0	0	0	0	0	1	0	1	0	0
Ethiopia	1	0	0	0	0	0	0	0	0	0	1	0	0	0	0	0	0	1	1	0	0	1	Yes	1	0	0	0	0	1	0	0	0	0	0	0	0	0	No	0	0	0	0	1	0	1	0	0	1	0
Ethiopia	1	0	0	0	0	0	0	0	0	0	1	0	0	0	0	1	1	0	0	1	0	0	Yes	1	0	0	0	0	0	1	1	0	1	1	0	0	0	No	0	0	0	0	1	0	0	0	0	0	0
Ethiopia	0	0	1	0	1	0	0	1	0	0	0	0	0	0	0	0	1	0	0	0	0	0	No	0	0	0	0	1	0	0	0	0	0	0	0	0	0	Yes	0	0	0	0	0	0	1	0	0	0	0
Ethiopia	1	0	0	0	0	0	0	0	0	0	1	0	0	0	0	1	0	0	0	0	0	0	No	0	0	0	1	0	0	0	0	0	0	0	0	0	1	No	0	0	0	0	1	0	1	0	0	0	1
Ethiopia	1	0	0	0	0	0	0	0	0	0	1	0	0	0	0	0	0	0	0	0	0	1		0	0	0	0	0	0	0	0	0	0	0	1	0	1	No	0	0	0	0	1	0	1	0	0	1	0
Finland	1	0	0	0	0	0	0	0	0	0	1	0	0	0	0	1	0	0	0	0	0	0	Yes	0	0	1	0	0	0	0	0	0	0	0	0	0	1	Yes	1	0	0	0	0	0	0	0	0	0	0
Finland	0	1	0	0	1	0	0	0	0	0	0	0	0	1	0	1	0	0	0	0	0	0	Yes	0	0	0	0	1	1	0	0	0	0	0	0	0	0	No	0	0	0	0	1	0	0	1	0	0	1
Finland	0	0	0	0	1	0	0	0	0	0	0	1	0	0	0	1	0	0	0	0	0	0	Yes	1	1	1	0	1	0	0	0	0	1	0	0	0	0	No	0	0	0	1	1	0	0	0	0	1	0
Finland	0	0	0	0	1	0	0	0	0	0	1	0	0	0	0	1	0	0	0	0	0	0	Yes	0	0	1	0	1	0	0	0	0	0	0	1	0	0	No	0	0	0	0	0	1	0	1	0	1	0
Finland	0	0	0	0	1	0	0	1	0	0	0	0	0	0	0	0	0	1	0	0	0	0	No	0	0	0	0	1	0	0	0	0	0	0	0	0	0	Yes	0	0	0	0	0	0	1	0	1	0	1
France	1	0	0	0	0	0	0	0	0	0	1	0	0	0	0	0	1	0	0	0	0	0	Yes	0	0	1	0	0	0	0	0	0	0	0	0	0	0	Yes	1	0	0	0	0	0	0	0	0	0	0
France	0	0	0	0	0	0	1	0	0	0	1	0	0	0	0	0	1	0	0	0	0	0	Yes	1	1	0	1	1	1	1	1	1	1	1	0	1	0	Yes	1	0	0	0	0	0	0	0	0	0	1
France	0	1	0	0	0	0	0	0	0	0	0	0	0	1	0	1	0	0	0	0	0	0	Yes	1	1	1	0	1	0	0	0	0	0	1	0	1	0	Yes	0	0	0	0	0	0	1	0	0	1	1
France	0	1	0	0	0	0	0	0	0	0	0	0	0	0	1	0	0	0	0	1	0	0	Yes	1	1	1	1	0	0	0	1	1	0	0	0	0	1	Yes	1	0	0	0	0	0	0	0	0	0	0
France	0	0	0	0	1	0	0	0	0	0	1	0	0	0	0	0	0	0	0	1	0	0	Yes	0	1	1	0	1	1	1	1	1	1	0	1	0	0	Yes	1	0	0	0	0	0	0	0	0	0	0
France	1	0	0	0	0	0	0	0	1	0	0	0	0	0	0	0	1	0	0	0	0	0	Yes	1	0	0	1	0	1	1	0	1	0	0	1	0	0	Yes	1	0	0	0	0	0	0	0	0	0	0
France	1	0	0	0	0	0	0	0	0	1	1	0	1	1	1	0	0	0	0	0	1	0	Yes	1	1	1	1	1	1	1	1	1	1	1	1	1	0	Yes	1	0	0	0	0	0	1	0	0	0	1
France	1	0	0	0	0	0	0	0	1	0	0	0	0	0	0	1	1	1	0	1	0	0	Yes	1	1	1	0	1	0	0	1	0	0	0	0	0	0	Yes	1	0	0	0	0	0	0	0	0	0	1
France	0	0	0	0	0	1	0	0	0	0	1	0	0	0	0	0	0	0	0	1	0	0	Yes	1	1	1	0	1	1	1	1	1	1	1	1	1	0	Yes	0	0	0	1	0	0	0	0	0	0	1
France	0	0	0	0	0	0	1	0	0	0	1	0	0	0	0	1	0	0	0	0	0	0	Yes	0	0	0	1	0	0	0	0	0	0	0	0	0	0	No	0	0	0	1	1	0	0	1	0	1	0
France	1	0	0	0	0	0	0	0	0	0	1	0	0	0	0	0	0	0	0	1	0	0	Yes	0	1	0	0	1	0	0	0	0	0	0	0	0	1	No	1	0	0	0	0	0	0	0	0	0	0
France	0	1	0	0	0	0	0	0	0	0	1	0	0	0	0	1	0	0	0	0	0	0	Yes	0	0	0	0	0	0	0	0	0	0	0	1	0	1	No	1	0	0	0	0	0	0	0	0	1	0
France	0	0	0	1	0	0	0	0	0	0	0	1	0	0	0	1	0	0	0	0	0	0	Yes	0	1	0	0	1	0	0	0	0	0	0	1	0	0	No	0	0	0	0	1	0	0	0	0	1	0
France	1	0	0	0	0	0	0	0	0	0	0	0	0	0	1	1	1	0	0	0	1	0	Yes	0	0	0	0	0	0	0	0	0	0	0	0	1	0	No	0	0	0	1	1	0	0	0	0	1	0
France	0	1	0	0	0	0	0	0	0	0	1	0	0	0	0	1	1	0	0	1	0	0	Yes	0	0	0	0	0	0	0	0	0	0	0	1	0	0	No	0	0	0	1	0	0	0	0	0	1	0
France	1	0	0	0	0	0	0	0	0	0	0	1	0	0	0	1	1	0	0	1	0	0	No	0	1	1	0	1	0	0	0	0	0	0	1	0	0	Yes	0	0	0	0	0	1	1	0	0	0	1
France	0	0	0	0	0	0	1	0	0	0	0	1	0	0	0	1	1	0	0	1	0	0	No	0	0	0	0	0	0	0	0	0	0	0	0	0	0	Yes	0	0	0	0	0	0	1	0	0	0	1
France	0	0	0	0	0	0	1	0	1	0	0	0	0	0	0	1	0	0	0	0	0	0	No	0	0	0	1	0	0	0	1	0	0	0	0	0	1	No	0	0	0	0	0	0	0	0	1	1	0
Germany	1	0	0	0	0	0	0	0	1	0	0	0	0	0	0	1	0	0	0	1	0	0	Yes	0	0	0	0	0	0	0	0	0	0	0	1	0	0	Yes	1	0	0	0	0	0	0	0	0	0	1
Germany	0	1	0	0	0	0	0	1	0	0	0	0	0	0	0	0	1	0	0	0	0	0	Yes	1	1	1	1	0	1	1	1	0	1	1	1	1	0	Yes	1	0	0	0	0	0	0	0	0	0	1
Germany	1	0	0	0	0	0	0	0	0	0	1	0	0	0	0	0	0	0	0	1	0	0	Yes	0	0	0	0	0	0	0	0	0	0	0	1	1	0	Yes	0	0	0	0	0	0	1	0	0	0	1
Germany	0	0	0	0	1	0	0	0	0	0	0	1	0	0	0	0	1	0	0	0	0	0	Yes	0	0	0	0	1	1	0	0	0	0	0	0	0	0	Yes	0	0	0	0	0	0	1	0	0	0	0
Germany	0	0	0	0	0	1	0	0	1	0	0	0	0	0	0	0	0	0	0	1	0	0	Yes	1	1	1	0	1	1	1	1	0	1	1	1	1	0	Yes	0	0	0	1	1	0	0	1	1	0	1
Germany	1	0	0	0	0	0	0	0	0	0	1	0	0	0	0	0	0	0	0	1	1	0	Yes	0	0	1	0	0	0	0	0	0	0	0	0	0	0	Yes	0	0	0	1	0	0	1	0	0	0	1
Germany	0	0	0	0	0	0	0	0	1	0	0	0	0	0	0	1	0	0	0	1	0	0	Yes	1	1	1	0	0	0	0	1	1	0	0	0	0	0	Yes	0	0	0	0	1	1	1	0	0	0	0
Germany	1	0	0	0	0	0	0	0	1	0	1	0	0	0	0	1	0	0	0	1	0	0	Yes	0	1	1	0	0	1	1	1	1	0	0	1	1	0	Yes	0	0	0	0	0	0	0	0	1	0	1
Germany	0	1	0	0	0	0	0	0	1	0	0	0	0	0	0	0	0	0	0	1	0	0	Yes	1	0	0	1	0	0	1	0	1	1	1	0	0	1	Yes	1	0	0	0	0	0	0	0	0	0	1
Germany	1	0	0	0	0	0	0	0	0	1	1	0	1	0	0	1	0	0	0	0	0	0	Yes	0	0	0	0	1	0	0	0	0	0	0	1	1	0	No	0	0	0	0	0	1	0	0	0	1	0
Germany	1	0	0	0	0	0	0	0	0	0	0	0	1	0	0	1	0	0	0	0	0	0	Yes	1	0	0	1	1	1	1	1	0	0	1	1	1	0	No	0	0	0	1	1	1	1	1	0	1	0
Germany	1	0	0	0	0	0	0	0	0	0	1	0	0	0	0	0	1	0	0	0	0	0	Yes	0	1	0	0	0	0	0	0	0	0	0	0	0	1	No	0	0	0	1	1	0	1	0	0	1	0
Germany	1	0	0	0	0	0	0	0	0	0	0	0	1	0	0	0	0	0	0	0	0	1	No	0	1	0	0	0	0	0	0	0	0	0	0	0	1	Yes	1	0	0	0	0	0	0	0	0	0	1
Germany	1	0	0	0	0	0	0	0	0	0	1	0	0	0	0	1	0	0	0	0	0	0	No	0	0	0	0	0	0	0	0	0	0	0	1	0	0	Yes	0	0	0	0	1	0	1	0	0	0	1
Germany	0	0	0	0	1	0	0	0	1	1	0	0	0	0	0	0	1	0	0	0	0	0	No	0	0	0	0	0	0	0	0	0	0	0	0	0	0	Yes	1	0	0	0	0	0	0	1	0	0	1
Germany	0	0	0	0	1	0	0	0	0	0	1	0	0	0	0	0	0	0	0	0	0	1	No	0	0	0	0	0	0	0	0	0	0	0	0	0	0	No	0	0	1	0	1	0	0	1	0	1	0
Germany	0	1	0	0	0	0	0	0	1	0	0	0	0	0	0	1	0	0	0	0	0	0	No	0	0	0	0	0	0	0	0	0	0	0	0	0	0	No	0	0	0	1	1	1	0	1	0	1	0
Germany	1	0	0	0	0	0	0	0	1	0	0	0	0	0	0	0	0	0	0	1	0	0	No	0	0	0	0	0	0	0	0	0	0	0	0	0	0	No	0	0	0	1	0	0	0	1	0	0	0
Greece	1	0	0	0	0	0	0	0	0	0	0	0	1	1	0	0	1	0	0	0	0	0	Yes	0	0	1	0	1	0	0	0	0	0	0	1	0	0	Yes	1	0	0	0	0	0	0	0	1	0	1
Greece	1	0	0	0	0	0	0	0	0	0	1	0	0	0	0	1	0	0	0	0	0	0	No	0	0	0	0	0	0	0	0	0	0	0	0	0	0	Yes	1	0	0	0	0	0	0	0	0	0	1
Guatemala	1	0	0	0	0	0	0	0	0	0	1	0	0	0	0	0	1	0	0	1	0	0	Yes	0	0	0	1	0	0	0	0	0	0	0	0	0	1	Yes	0	0	0	0	1	0	0	0	1	0	1
Guatemala	0	0	0	0	1	0	0	0	0	0	1	0	0	0	0	0	1	0	0	1	0	0	No	0	0	0	0	1	0	0	0	0	0	0	0	0	1	Yes	0	0	1	0	0	0	1	0	0	0	1
Guinea-Bissau	1	0	0	0	0	0	0	0	0	0	0	0	1	0	0	1	0	0	0	0	1	0	Yes	0	1	0	0	1	0	0	0	0	0	0	1	1	0	Yes	1	0	0	0	0	0	0	0	0	0	1
Hungary	1	0	0	0	0	0	0	0	0	0	1	0	0	0	0	1	0	0	0	0	0	0	Yes	0	1	1	0	1	1	1	1	0	0	0	1	0	0	No	0	0	0	0	1	0	0	1	0	1	0
Hungary	1	0	0	0	0	0	0	0	0	0	0	1	0	0	0	1	0	0	0	0	0	0	Yes	0	0	0	0	0	0	0	0	0	0	0	1	0	0	No	1	0	0	0	0	0	0	0	0	1	0
India	0	1	0	0	0	0	0	0	0	1	0	0	0	0	0	0	0	0	0	1	0	0	Yes	0	0	0	1	0	0	0	0	0	0	0	0	0	1	Yes	1	0	0	0	0	0	0	0	0	0	0
India	0	0	0	0	1	0	0	0	0	0	1	0	0	0	0	1	0	0	0	1	0	0	Yes	0	0	1	0	0	0	0	0	0	0	0	0	0	0	Yes	1	0	0	0	0	0	0	0	0	0	0
India	1	0	0	0	0	0	0	0	0	0	1	0	0	0	0	0	1	0	0	0	0	0	Yes	0	1	1	0	1	0	1	0	0	0	0	0	0	1	Yes	1	0	0	0	0	0	0	0	0	0	0
India	1	0	0	0	0	0	0	1	0	0	1	0	0	0	0	1	0	0	0	1	0	0	Yes	1	0	0	0	0	0	0	1	1	0	0	0	0	1	Yes	1	0	0	0	0	0	0	0	0	0	0
India	1	0	0	0	0	0	0	1	0	0	0	0	0	0	0	0	1	0	0	0	0	0	Yes	0	0	0	0	0	0	0	0	0	0	0	1	0	1	Yes	1	0	0	0	0	0	0	0	0	0	0
India	1	0	0	0	0	0	0	0	0	0	1	0	0	0	0	0	0	0	0	1	0	1	Yes	0	0	0	0	0	0	0	0	0	0	0	1	0	0	Yes	0	0	0	0	1	0	0	1	0	0	1
India	1	0	0	0	0	0	0	1	0	0	0	0	0	0	0	1	0	0	0	0	0	0	Yes	0	0	0	0	1	0	0	0	0	0	0	0	0	1	Yes	0	0	0	1	0	0	0	0	0	0	1
India	1	0	0	0	0	0	0	0	0	0	1	0	0	0	0	0	0	0	0	1	0	0	Yes	1	0	1	0	1	1	0	1	0	0	0	1	0	1	Yes	0	0	1	0	1	0	0	0	0	0	0
India	1	0	0	0	0	0	0	0	0	0	0	0	1	0	1	0	1	0	0	0	0	0	Yes	0	0	0	0	0	0	0	0	0	0	0	1	0	0	Yes	0	0	0	0	0	1	1	1	0	0	1
India	1	0	1	0	0	0	0	0	0	0	1	0	0	0	0	1	0	0	0	1	0	0	Yes	0	0	1	0	1	1	0	0	0	0	0	1	0	0	Yes	0	0	1	0	0	0	0	1	0	0	0
India	1	0	0	0	0	0	0	0	0	0	1	0	0	0	1	1	0	0	0	0	0	0	Yes	0	0	0	0	0	0	0	0	0	0	0	1	1	0	No	0	0	0	0	1	0	0	0	0	1	0
India	0	0	0	0	1	0	0	0	0	0	1	0	0	0	0	0	0	0	0	0	0	0	Yes	0	1	1	0	1	0	0	0	0	1	0	0	0	1	No	0	0	0	0	0	0	0	1	0	1	0
India	0	1	0	0	0	0	0	1	0	0	0	0	0	0	0	1	0	0	0	0	0	0	Yes	0	0	0	0	0	0	1	0	0	0	0	0	0	1	No	0	0	0	1	0	0	0	0	0	0	1
India	1	0	0	0	0	0	0	0	0	0	0	1	0	0	0	1	0	0	0	1	0	0	Yes	0	1	0	0	0	0	0	0	0	0	0	0	0	0	No	1	0	0	0	0	0	0	0	0	1	0
India	1	0	0	0	0	0	0	0	0	0	1	0	0	0	0	1	0	0	0	0	0	0	Yes	0	0	1	0	0	0	0	0	0	0	0	0	0	0	No	0	0	1	0	1	0	0	1	0	1	0
India	1	0	0	0	0	0	0	0	0	0	1	0	0	0	0	1	0	0	0	1	0	0	Yes	0	1	0	0	0	0	0	0	0	0	0	0	0	0	No	0	0	1	0	0	0	1	0	1	1	0
India	0	1	0	0	0	0	0	0	0	0	0	0	0	1	0	0	1	0	0	0	1	0	No	0	0	0	0	0	0	0	0	0	0	0	0	0	0	Yes	0	0	0	0	0	0	0	1	0	0	1
Indonesia	1	0	0	0	0	0	0	1	0	0	0	0	0	0	0	1	1	0	0	1	0	0	Yes	0	1	1	0	1	1	1	1	1	0	1	0	1	1	Yes	0	0	0	0	0	0	1	0	0	0	1
Indonesia	1	0	0	0	0	0	0	0	0	0	1	0	1	0	0	0	1	0	0	0	0	0	Yes	0	1	0	0	1	0	0	0	0	0	0	0	0	1	Yes	0	0	0	0	0	0	1	1	0	0	1
Indonesia	1	0	0	0	0	0	0	0	0	0	0	1	1	0	0	1	0	1	0	1	1	0	Yes	0	1	1	0	1	1	0	0	1	0	0	0	1	1	Yes	0	0	0	0	0	0	1	0	0	0	1
Indonesia	1	0	1	0	1	0	0	0	0	0	1	0	0	0	0	1	0	0	0	0	0	0	Yes	0	1	0	0	0	0	0	0	0	0	0	0	1	1	Yes	1	0	0	0	0	0	1	1	0	0	0
Indonesia	0	0	0	0	1	0	1	0	0	0	0	0	0	1	1	0	0	0	0	0	0	1	No	0	0	0	0	0	0	0	0	0	0	0	0	1	1	No	0	0	0	0	0	0	1	0	0	0	1
Ireland	0	0	0	0	0	0	1	0	1	0	0	0	0	0	0	1	0	0	0	1	0	0	Yes	1	1	0	1	1	0	0	0	0	0	0	0	0	1	Yes	0	0	0	0	0	1	0	0	0	0	1
Ireland	1	0	0	0	0	0	0	0	0	0	1	0	0	0	0	0	0	0	1	0	0	0	Yes	0	0	0	0	1	0	0	0	0	0	0	0	0	0	No	1	0	0	0	0	1	0	0	1	0	1
Ireland	1	0	0	0	0	0	0	0	0	0	1	0	0	0	0	1	1	0	0	1	0	0	Yes	0	1	0	0	1	0	0	0	0	0	0	1	1	0	No	0	0	1	0	1	0	0	0	0	1	0
Ireland	1	0	0	0	0	0	0	0	0	0	1	0	0	0	0	0	1	1	0	1	0	0	Yes	1	1	1	0	1	1	1	1	1	1	1	1	1	0	No	0	0	0	0	0	1	0	0	0	0	1
Ireland	0	1	0	0	0	0	0	0	0	0	1	0	0	0	0	0	0	0	0	0	0	1	Yes	1	0	0	0	0	0	0	0	0	0	0	1	0	0	No	0	0	0	0	0	0	1	0	0	1	0
Ireland	1	0	0	0	0	0	0	0	0	0	1	0	0	0	0	0	1	1	0	1	0	0	Yes	0	1	1	0	1	0	0	0	0	0	0	1	0	0	No	1	0	0	1	0	0	0	0	0	1	0
Ireland	0	1	0	0	0	0	0	0	0	0	1	0	0	0	0	0	0	1	0	0	0	0	No	0	0	0	0	1	0	0	0	0	0	0	0	0	0	Yes	0	0	0	0	1	0	1	1	0	0	1
Ireland	0	1	0	0	0	0	0	0	1	0	0	0	0	0	0	1	0	0	0	1	0	0	No	0	0	0	0	0	0	0	0	0	0	0	0	0	0	No	0	0	0	1	1	1	0	0	0	0	0
Israel	1	0	0	0	0	0	0	0	0	0	0	1	0	0	0	1	0	0	0	0	0	0	Yes	1	0	0	0	0	0	0	0	0	0	0	0	0	1	No	0	0	0	1	1	0	0	0	0	1	0
Italy	1	0	0	0	0	0	0	0	1	0	0	0	0	0	0	0	1	0	0	1	0	0	Yes	1	0	1	1	0	1	1	1	1	1	1	1	1	0	Yes	1	0	0	0	0	0	0	0	0	0	0
Italy	1	0	0	0	0	0	0	0	0	0	0	0	0	1	1	1	1	0	1	1	0	0	Yes	0	1	1	1	1	1	0	0	0	0	0	1	1	0	Yes	0	0	1	0	0	0	1	0	1	0	0
Italy	1	0	0	0	0	0	0	0	1	0	0	0	0	0	0	0	1	1	0	1	0	0	Yes	1	1	0	0	0	1	0	1	1	0	1	1	1	0	Yes	1	0	0	0	0	0	0	0	0	0	0
Italy	1	0	0	0	0	0	0	0	0	0	1	0	0	0	0	0	1	0	0	1	1	0	Yes	0	0	1	0	0	0	0	0	0	0	0	0	0	0	Yes	0	0	0	1	0	0	1	0	0	0	1
Italy	0	0	0	0	1	0	0	0	0	1	0	0	0	0	0	0	1	0	0	1	0	0	Yes	1	1	1	1	1	1	1	1	1	1	1	1	1	0	No	0	0	0	1	0	0	0	0	0	1	0
Italy	0	0	0	0	0	0	1	1	0	0	0	0	0	0	0	1	0	0	0	0	0	0	Yes	0	0	0	0	0	0	0	0	0	0	0	0	0	0	No	1	0	0	0	0	0	0	1	0	0	1
Italy	0	0	0	0	0	0	1	0	0	0	0	0	0	1	0	1	0	0	0	0	0	0	Yes	0	0	0	0	1	0	0	0	0	0	0	1	1	0	No	0	0	0	0	1	0	1	0	0	0	0
Italy	1	0	0	0	0	0	0	0	0	0	1	0	0	0	0	1	0	0	0	1	0	0	Yes	0	0	0	0	0	0	0	0	0	0	0	0	0	0	No	1	0	0	0	0	0	0	0	0	0	1
Italy	0	0	0	0	0	0	1	0	0	1	0	0	0	0	0	0	1	0	0	0	0	0	No	0	0	0	0	0	0	0	0	0	0	0	0	0	0	Yes	0	0	1	0	0	0	0	0	0	0	0
Italy	1	0	0	0	0	0	0	1	0	0	0	0	0	0	0	1	1	0	0	1	0	0	No	1	0	0	0	1	0	0	1	1	0	0	1	0	0	Yes	1	0	0	0	0	0	0	0	0	0	1
Italy	1	0	0	0	0	0	0	1	0	0	0	0	0	0	0	1	0	0	0	0	0	0	No	0	1	0	0	0	0	0	0	0	0	0	0	0	0	No	0	0	0	1	0	0	0	0	0	1	0
Jamaica	1	0	0	0	0	0	0	1	0	0	0	1	1	0	0	1	0	0	0	1	0	0	Yes	1	1	1	0	0	1	1	0	0	1	1	1	1	0	Yes	1	0	0	0	0	0	0	0	0	0	1
Jamaica	1	0	0	0	0	0	0	0	0	0	0	0	0	1	0	0	0	1	0	1	0	0	Yes	0	1	0	0	0	0	0	0	0	0	0	0	0	0	Yes	0	0	0	0	0	0	1	0	0	0	1
Japan	0	1	0	0	0	0	0	0	0	0	0	0	0	0	0	0	0	0	0	0	0	0		0	0	0	0	0	0	0	0	0	0	0	0	0	0		0	0	0	0	0	0	0	0	0	0	0
Jordan	0	0	0	0	1	0	1	0	0	1	0	0	0	0	0	0	0	0	0	1	0	0	Yes	1	0	0	0	1	1	1	1	1	1	1	1	1	1	Yes	1	0	0	0	0	0	0	0	0	0	1
Kenya	0	1	0	0	0	0	0	0	0	0	0	0	1	0	0	0	0	0	0	1	0	0	Yes	0	0	0	0	0	0	0	0	0	0	0	0	0	0	Yes	0	0	0	0	0	0	1	0	0	0	1
Kenya	1	0	0	0	0	0	0	0	0	0	0	0	1	0	0	0	0	0	0	1	0	0	Yes	1	1	1	1	1	1	1	1	1	0	1	1	1	0	Yes	0	0	0	0	0	0	1	0	0	0	0
Kenya	1	0	0	0	0	0	0	0	0	0	1	0	0	0	0	0	1	0	0	0	0	0	Yes	1	0	0	0	1	0	0	0	0	0	0	0	0	0	Yes	0	0	0	0	1	0	1	0	0	0	1
Kenya	1	0	0	0	0	0	0	0	0	0	1	0	0	0	0	0	1	0	0	0	0	0	Yes	1	0	0	0	1	0	0	0	0	0	0	0	0	0	Yes	0	0	0	0	1	0	1	0	0	0	1
Kenya	0	1	0	0	0	0	0	0	0	0	0	0	1	0	0	0	1	0	0	1	0	0	Yes	0	0	0	0	0	0	0	1	0	0	0	0	0	1	Yes	0	0	0	0	0	0	1	0	1	0	0
Kenya	1	0	0	0	0	0	0	0	0	0	1	0	0	0	0	0	1	0	0	1	0	0	Yes	0	1	1	0	1	1	0	1	0	0	0	1	1	1	Yes	1	0	0	0	0	0	0	0	0	0	1
Kenya	1	0	0	0	0	0	0	0	0	0	1	0	0	0	0	0	0	1	0	0	0	0	Yes	1	0	1	0	1	1	0	1	1	1	0	1	1	1	Yes	1	0	0	0	0	0	1	0	0	0	1
Kenya	1	0	0	0	0	0	0	0	0	0	1	0	0	0	0	0	1	0	0	0	0	0	Yes	0	0	1	0	1	0	0	0	0	0	0	1	0	0	Yes	0	0	0	0	0	0	1	0	0	0	1
Kenya	1	0	1	0	0	0	0	0	0	0	0	0	1	0	0	0	1	0	0	1	0	0	Yes	0	0	0	0	1	0	0	1	0	0	0	1	0	1	Yes	0	0	1	0	1	0	1	0	0	0	1
Kenya	1	0	0	0	0	0	0	0	0	0	0	0	1	0	0	1	1	0	0	1	0	0	Yes	0	0	1	0	0	0	0	0	0	0	0	0	0	0	No	1	0	0	0	1	0	1	0	0	1	0
Kenya	1	0	0	0	0	0	0	0	0	0	1	0	0	0	0	1	0	0	0	0	0	0	Yes	0	1	1	0	0	0	1	0	0	1	0	1	0	0	No	0	0	0	0	0	0	1	0	0	1	0
Kenya	0	1	0	0	0	0	0	0	0	0	0	0	1	0	0	1	0	0	0	0	0	0	Yes	0	0	0	0	1	0	0	0	1	0	0	0	1	1	No	1	0	0	0	0	0	1	0	0	0	1
Kenya	1	0	0	0	0	0	0	0	0	0	1	0	0	0	0	1	0	0	0	0	0	0	Yes	1	1	1	1	1	1	1	0	1	0	0	1	1	0	No	1	0	0	0	1	0	0	0	0	1	0
Kenya	1	0	0	0	0	0	0	0	0	0	1	0	0	0	0	1	1	1	1	1	0	0	Yes	1	1	1	0	1	1	1	1	0	1	0	1	1	1	No	0	0	0	0	0	1	0	1	1	1	0
Kenya	0	1	0	0	0	0	0	0	0	0	1	0	0	0	0	1	0	0	0	0	0	0	Yes	0	0	0	0	1	0	0	0	0	0	0	0	0	0	No	0	0	0	0	0	0	0	1	0	1	0
Kenya	1	0	0	0	0	0	0	0	0	0	0	0	0	1	0	0	0	0	0	1	1	0	Yes	0	0	1	0	0	0	0	0	0	0	0	0	0	0	No	0	0	0	0	1	0	0	0	0	1	0
Kenya	1	0	0	0	0	0	0	1	0	0	1	0	0	0	0	1	0	0	0	0	0	0	Yes	0	0	0	0	0	0	0	0	0	0	1	0	0	1	No	0	0	1	0	1	0	0	0	0	1	0
Macedonia, the former Yugoslav Republic of	1	0	0	0	0	0	0	0	0	0	1	0	0	0	0	0	0	0	0	0	1	0	Yes	1	1	0	1	0	0	0	1	0	1	0	0	0	1	No	0	0	0	0	1	0	1	0	0	0	1
Malawi	0	0	0	0	1	0	0	0	1	0	0	0	0	0	0	1	1	0	0	1	0	0	Yes	0	1	0	0	0	0	0	0	0	0	0	0	0	0	Yes	0	0	1	0	0	0	0	0	0	0	0
Malawi	1	0	0	0	0	0	0	0	0	0	0	0	0	1	0	0	1	0	0	0	0	0	Yes	0	1	0	0	0	0	0	0	0	0	0	0	0	0	No	0	0	0	0	1	0	0	0	0	1	0
Malawi	1	0	0	0	0	0	0	0	0	0	1	0	0	0	0	0	1	0	0	0	0	0	No	0	1	0	0	0	0	0	0	0	0	0	1	0	0	Yes	0	0	1	1	0	1	1	0	1	0	1
Malaysia	1	0	0	0	0	0	0	0	0	0	1	0	0	0	0	0	1	0	0	0	0	0	Yes	1	1	0	0	0	1	1	1	1	1	0	1	1	0	Yes	0	0	0	0	0	0	1	0	0	0	1
Malaysia	1	0	0	0	0	0	0	0	1	0	0	0	0	0	0	0	1	1	0	0	0	0	Yes	0	0	0	0	0	0	0	0	0	1	0	0	0	0	Yes	1	0	0	0	0	0	0	0	0	0	0
Malaysia	1	0	0	0	0	0	0	0	0	0	1	0	0	0	0	0	0	0	0	0	0	1	Yes	1	0	0	0	0	0	0	0	0	1	0	0	1	1	Yes	0	0	0	0	0	1	0	0	0	0	1
Malaysia	1	0	0	0	0	0	0	0	0	0	1	0	0	0	0	1	0	0	0	0	0	0	Yes	0	0	0	0	0	0	0	0	0	1	0	1	0	1	Yes	1	0	0	0	0	0	0	0	0	0	0
Malaysia	1	0	0	0	0	0	0	0	0	0	1	0	0	0	0	0	1	0	0	0	0	0	Yes	1	1	0	0	1	0	0	0	0	1	0	1	1	0	Yes	0	0	0	0	0	0	1	0	0	0	1
Malaysia	1	0	0	0	0	0	0	0	0	0	1	0	0	0	0	0	1	1	0	0	0	0	Yes	1	1	1	0	0	0	0	0	0	0	0	1	0	0	Yes	0	0	0	0	0	0	1	0	0	0	0
Malaysia	1	0	0	0	0	0	0	0	1	0	0	0	0	0	0	0	1	0	0	0	0	0	Yes	1	1	0	1	0	0	1	1	1	1	1	1	0	0	Yes	1	0	0	0	0	0	0	0	0	0	1
Malaysia	1	0	0	0	0	0	0	0	0	0	1	0	0	0	0	0	1	0	0	0	0	0	Yes	0	0	0	0	0	0	0	0	0	0	0	1	0	0	Yes	0	0	0	0	0	0	1	0	0	0	0
Malaysia	1	0	0	0	0	0	0	0	0	0	1	0	0	0	0	0	0	1	0	0	0	0	Yes	0	0	0	0	0	0	0	0	0	1	0	0	0	1	Yes	0	0	0	0	0	0	0	1	0	0	0
Malaysia	1	0	0	0	0	0	0	0	1	0	0	0	0	0	0	0	0	0	0	1	1	0	Yes	1	0	0	1	0	0	0	0	0	0	0	1	1	0	Yes	0	0	1	1	1	0	1	0	0	0	1
Malaysia	1	0	0	0	0	0	0	0	0	0	1	0	0	0	0	1	0	0	0	1	0	0	Yes	1	1	1	0	1	1	1	1	0	1	0	1	1	0	No	0	0	0	0	0	1	1	0	0	0	0
Malaysia	1	0	0	0	0	0	0	0	0	0	1	0	0	0	0	1	0	0	0	0	0	0	Yes	0	0	0	0	1	0	0	0	0	0	0	1	0	1	No	1	0	0	0	1	0	1	1	0	1	0
Malaysia	1	0	0	0	0	0	0	0	0	0	1	0	0	0	0	1	0	0	0	0	0	0	Yes	0	0	0	0	0	0	0	0	1	0	0	0	0	1	No	0	0	0	0	0	0	0	1	0	1	0
Malaysia	1	0	0	0	0	0	0	0	0	0	1	0	0	0	0	0	1	1	0	1	0	0	Yes	1	0	1	0	0	0	1	1	1	1	0	1	0	0	No	0	1	1	0	0	0	1	0	0	1	0
Malaysia	1	0	0	0	0	0	0	0	0	0	1	0	0	0	0	1	0	0	0	0	0	0	Yes	1	1	1	1	1	0	0	1	1	0	0	0	0	1	No	0	0	0	0	0	0	1	0	0	0	0
Malaysia	0	0	0	0	0	0	1	0	0	0	1	0	0	0	0	0	0	1	0	0	0	0	Yes	0	0	0	0	0	0	0	0	0	0	0	0	0	0	No	0	0	0	0	1	1	0	0	0	1	0
Malaysia	0	1	0	0	0	0	0	0	0	0	1	0	0	0	0	0	1	0	0	0	0	0	No	0	0	1	1	0	1	0	0	0	0	0	1	0	0	Yes	0	0	0	0	0	0	1	0	0	0	1
Malaysia	1	0	0	0	0	0	0	0	0	0	1	0	0	0	0	1	0	0	0	0	1	1	No	0	0	1	0	0	0	0	0	0	0	0	0	0	1	No	0	0	0	0	1	0	0	0	0	0	0
Mali	1	0	0	0	0	0	0	0	1	0	0	0	0	0	0	1	0	0	0	0	0	0	Yes	0	0	1	0	0	0	0	0	0	0	0	0	0	0	Yes	1	0	0	0	0	0	0	0	0	0	0
Mexico	0	0	0	0	1	0	0	0	1	0	1	0	0	0	0	0	1	0	0	0	0	0	Yes	0	0	0	0	1	0	0	0	0	0	0	0	0	0	Yes	1	0	0	0	0	0	0	0	0	0	1
Mexico	0	0	0	0	1	0	0	0	0	0	1	0	0	0	0	1	0	0	0	0	0	0	Yes	0	0	0	0	0	0	0	0	0	0	0	0	0	0	No	0	0	0	0	0	1	0	0	0	0	0
Mexico	1	0	0	0	0	0	1	0	0	0	1	0	0	1	0	1	0	0	0	1	0	1	Yes	1	0	0	1	1	1	1	0	0	0	1	0	0	0	No	0	0	1	0	0	0	1	0	0	1	0
Mexico	1	0	0	0	0	0	0	0	0	0	1	0	0	0	0	1	0	0	0	0	0	0	Yes	0	1	1	0	1	0	0	0	0	0	0	0	0	1	No	0	0	0	0	1	0	1	1	0	1	0
Mexico	0	0	0	0	1	0	0	0	0	0	1	0	0	0	0	1	0	0	0	0	0	0	Yes	1	0	0	1	1	0	0	0	0	1	0	1	0	1	No	0	0	0	0	0	0	0	0	0	1	0
Mexico	1	0	0	0	0	0	0	0	1	0	0	0	0	0	0	1	0	0	0	0	0	0	No	0	0	0	0	0	0	0	0	0	0	0	0	1	0	Yes	0	0	0	0	0	0	0	0	1	0	0
Mongolia	1	0	0	0	0	0	1	0	0	1	0	0	0	0	0	1	1	0	0	0	0	0	Yes	1	1	1	0	1	0	0	0	1	0	0	0	0	1	Yes	1	0	0	0	0	0	0	0	0	0	0
Morocco	1	0	1	0	0	0	0	0	0	0	0	0	1	0	0	0	1	0	0	0	0	0	Yes	0	1	0	0	0	0	0	0	0	0	0	0	0	1	Yes	0	0	0	0	0	0	1	0	0	0	1
Morocco	0	0	1	0	0	0	0	0	1	0	0	0	0	0	0	1	0	0	0	0	0	0	Yes	0	0	0	0	1	0	0	0	0	0	0	0	0	1	No	0	0	0	0	0	0	1	0	0	1	0
Myanmar	1	0	0	0	0	0	0	0	0	0	0	0	1	0	0	0	1	0	0	0	0	0	Yes	0	1	0	0	0	0	0	0	0	0	0	0	0	0	Yes	0	0	0	0	0	0	0	0	1	0	0
Nepal	1	0	0	0	0	0	0	0	0	0	1	0	0	0	1	0	1	0	0	0	0	0	Yes	0	0	1	0	1	0	0	0	0	0	0	0	0	0	Yes	1	0	0	0	0	0	0	0	0	0	1
Nepal	1	0	0	0	0	0	0	0	1	0	0	0	0	0	0	1	0	0	0	0	0	0	Yes	0	0	0	0	1	0	0	0	0	0	0	0	0	0	No	0	0	0	1	0	0	0	0	0	0	1
Nepal	1	0	0	0	0	0	0	0	0	0	0	0	0	1	0	1	0	0	0	1	1	0	Yes	0	1	0	0	0	0	0	0	0	0	0	1	0	0	No	1	0	0	0	0	0	0	0	0	0	0
Nepal	1	0	0	0	0	0	0	0	0	0	0	0	0	1	0	0	1	1	0	1	0	0	Yes	1	0	0	0	0	0	0	0	0	1	0	0	0	0	No	0	0	0	0	1	0	0	1	0	1	0
Nepal	1	0	1	0	1	0	0	0	0	0	1	0	1	0	0	1	0	0	0	1	0	0	Yes	0	0	1	0	0	0	0	0	0	0	0	0	0	0	No	0	0	0	0	1	0	0	1	0	1	0
Nepal	0	0	0	0	0	0	1	0	1	0	0	0	0	0	0	0	0	0	0	0	0	1	Yes	0	0	0	0	1	0	0	0	0	0	0	0	0	1	No	0	0	0	0	1	0	0	0	0	0	1
Nepal	1	0	0	0	0	0	0	0	0	0	0	0	0	1	0	1	0	0	0	0	0	0	No	0	1	0	0	1	0	0	0	0	0	0	1	0	0	No	0	0	0	0	1	0	0	0	0	1	0
Netherlands	1	0	0	0	0	0	0	0	0	0	1	0	0	0	0	1	1	0	0	1	0	0	Yes	1	1	1	1	1	1	1	1	1	1	1	1	1	0	Yes	0	0	0	0	0	1	1	0	0	0	1
Netherlands	1	0	0	0	0	0	0	0	1	0	0	0	0	0	0	0	1	0	0	1	1	0	Yes	1	1	0	0	1	1	1	1	0	0	1	1	0	0	No	0	1	1	0	0	1	0	0	0	1	0
Netherlands	1	0	0	0	0	0	0	0	0	0	0	0	0	1	0	0	0	0	0	0	1	0	Yes	0	1	0	0	0	0	0	0	1	0	0	1	0	0	No	0	0	0	1	0	0	0	0	0	1	0
New Zealand	1	0	0	0	0	0	0	0	0	0	0	0	1	0	0	1	0	0	0	0	0	0	Yes	0	0	0	0	1	1	0	0	0	0	0	0	0	0	Yes	1	0	0	0	0	0	0	0	0	0	1
New Zealand	1	0	0	0	0	0	0	0	0	0	1	0	0	0	0	0	0	0	0	0	0	1	No	0	0	1	0	0	0	0	0	0	0	0	1	0	0	No	0	1	0	0	0	0	0	0	0	1	0
New Zealand	1	0	0	0	0	0	0	0	0	0	1	0	0	0	0	1	0	0	0	0	0	0	No	0	0	0	0	1	0	0	0	0	0	0	0	0	0	No	0	0	0	0	1	0	0	1	0	1	0
Niger	1	0	0	0	0	0	0	1	0	0	0	0	0	0	0	1	0	0	0	0	0	0	Yes	1	0	0	0	0	0	0	0	0	0	0	0	0	0	Yes	0	0	0	0	0	0	1	0	0	0	0
Nigeria	1	0	0	0	0	0	0	0	0	0	1	0	0	0	0	1	1	1	0	0	0	0	Yes	0	0	0	0	1	0	0	0	0	0	0	0	0	0	Yes	1	0	0	0	0	0	0	0	0	0	1
Nigeria	1	0	0	0	0	0	0	1	0	0	0	0	0	0	0	0	1	0	0	0	0	0	Yes	1	0	0	0	1	0	0	0	0	0	0	1	0	1	Yes	1	0	0	0	0	0	0	0	0	0	1
Nigeria	1	0	0	0	0	0	0	0	1	0	1	0	0	0	0	1	1	0	0	1	0	0	Yes	0	0	0	0	0	1	0	0	0	0	0	0	0	0	Yes	0	0	0	0	0	0	0	0	0	0	1
Nigeria	0	1	0	0	0	0	0	0	0	0	1	0	0	0	0	1	1	1	0	1	0	0	Yes	0	0	0	0	0	0	0	0	0	0	0	0	0	0	Yes	1	0	0	0	0	0	0	0	0	0	1
Nigeria	1	0	0	0	0	0	0	0	0	0	1	0	0	0	0	1	1	1	0	1	0	0	Yes	1	0	0	0	1	0	0	0	0	0	0	1	0	0	Yes	1	0	0	0	0	0	0	0	0	0	1
Nigeria	1	0	0	0	0	0	0	0	0	0	1	0	0	0	0	0	1	0	0	0	0	0	Yes	0	0	0	0	1	1	0	0	0	0	0	1	0	0	Yes	0	0	0	0	0	1	1	0	0	0	1
Nigeria	1	0	0	0	0	0	0	1	0	0	0	0	0	1	0	1	0	0	0	0	0	0	Yes	0	0	1	0	0	0	0	0	0	0	0	0	0	0	Yes	0	0	0	0	1	0	1	1	0	0	1
Nigeria	1	0	0	0	0	0	0	0	0	0	0	0	1	0	0	1	0	1	0	1	0	0	Yes	0	0	0	0	1	0	0	0	0	0	0	1	0	0	Yes	0	0	0	0	1	0	1	0	0	0	1
Nigeria	1	0	0	0	0	0	0	0	0	0	0	1	0	0	0	0	1	0	0	0	0	0	Yes	0	0	0	0	0	0	0	0	0	0	0	1	0	0	Yes	1	0	0	0	0	0	0	0	0	0	1
Nigeria	0	0	0	1	0	0	0	0	0	0	1	0	1	0	0	1	0	1	0	1	0	0	Yes	0	0	0	1	1	0	0	0	1	0	0	0	0	0	Yes	0	0	0	0	1	0	1	0	0	0	1
Nigeria	1	0	0	0	0	0	0	0	0	0	0	0	1	0	0	0	1	1	0	1	0	0	Yes	0	0	1	0	1	1	0	0	0	0	0	1	0	0	Yes	0	0	0	0	0	0	1	0	0	0	1
Nigeria	1	0	0	0	0	0	0	0	0	0	1	0	1	0	0	1	1	1	1	1	0	0	Yes	0	0	0	0	1	0	0	0	1	0	1	1	0	0	Yes	0	0	0	0	1	0	1	0	0	0	1
Nigeria	1	0	0	0	0	0	0	0	0	0	0	0	1	0	0	0	1	0	0	0	0	0	Yes	0	0	1	0	0	0	0	0	0	0	0	0	0	0	Yes	1	0	0	0	0	0	0	0	0	0	1
Nigeria	1	0	0	0	0	0	0	0	0	1	0	0	0	0	0	0	1	0	0	1	0	0	Yes	0	1	1	0	1	1	1	1	1	1	0	1	0	1	Yes	1	0	0	0	0	0	0	0	0	0	1
Nigeria	1	0	0	0	0	0	0	0	0	0	0	1	0	0	0	0	1	0	0	0	0	0	Yes	0	0	0	0	0	0	0	0	0	0	0	1	0	0	Yes	0	0	1	0	1	0	0	0	0	0	1
Nigeria	1	0	0	0	0	0	0	1	0	0	1	0	0	0	0	1	1	0	0	1	0	0	Yes	0	0	1	0	0	0	0	0	0	0	0	1	0	0	Yes	0	0	0	0	0	0	1	0	0	0	1
Nigeria	1	0	0	0	0	0	0	1	0	0	0	0	0	0	0	1	0	0	0	0	0	0	Yes	0	0	1	0	1	0	0	0	1	0	0	1	0	1	Yes	0	0	1	0	0	0	0	0	0	0	1
Nigeria	1	0	0	0	0	0	0	0	0	0	0	0	1	0	0	0	0	0	0	1	0	0	Yes	0	1	1	0	1	0	0	0	0	1	0	1	1	0	Yes	1	0	0	0	0	0	0	0	0	0	1
Nigeria	0	1	0	0	0	0	0	0	1	0	1	0	0	0	0	1	0	0	0	1	0	0	Yes	1	0	1	0	1	1	0	0	0	0	0	0	0	1	Yes	0	0	0	0	0	0	1	0	0	0	1
Nigeria	0	1	0	0	0	0	0	1	0	0	0	0	0	0	0	1	1	0	0	0	0	0	Yes	0	0	0	0	1	0	0	0	0	1	0	0	0	0	Yes	1	0	0	0	0	0	0	0	0	0	1
Nigeria	0	0	0	0	1	0	0	0	0	0	0	0	0	1	0	1	0	0	0	0	0	0	Yes	0	0	0	0	0	0	0	0	0	0	0	0	0	0	Yes	0	1	0	0	0	0	1	1	0	0	0
Nigeria	1	0	0	0	0	0	0	1	1	1	0	0	0	0	0	1	1	0	0	1	0	0	Yes	0	1	1	0	1	0	0	0	1	1	0	1	1	0	Yes	1	0	0	0	0	0	0	0	0	0	1
Nigeria	1	0	0	0	0	0	0	0	0	0	0	0	0	1	0	1	0	0	0	1	0	0	Yes	0	1	0	0	1	0	0	0	0	0	0	0	1	0	Yes	0	0	0	1	1	0	0	0	0	0	1
Nigeria	1	0	0	0	0	0	0	1	0	0	0	0	0	0	0	1	0	0	0	0	0	0	Yes	0	0	0	0	1	0	0	0	0	0	0	0	0	1	Yes	0	0	0	0	0	0	1	0	0	0	1
Nigeria	1	0	0	0	0	0	0	0	0	0	0	0	1	0	0	0	0	1	0	0	0	0	Yes	0	0	0	0	0	0	0	0	0	0	0	1	0	1	Yes	0	0	0	0	1	0	0	0	0	0	1
Nigeria	1	0	0	0	0	0	0	0	0	0	1	0	0	0	0	1	0	0	0	1	0	0	Yes	1	1	1	0	0	1	1	0	0	0	0	1	1	0	No	0	1	0	0	0	0	0	0	0	1	0
Nigeria	1	0	1	0	0	0	0	1	1	0	0	0	1	0	0	1	0	0	0	1	0	0	Yes	0	0	1	0	1	0	0	0	0	0	0	1	0	0	No	0	0	0	0	0	0	0	1	0	1	0
Nigeria	0	1	0	0	0	0	1	0	1	0	1	0	0	0	0	1	0	1	0	0	0	0	Yes	0	0	0	0	0	0	0	0	0	0	0	1	0	1	No	0	0	0	0	0	0	0	1	0	1	0
Norway	1	1	0	0	0	0	0	0	0	0	1	0	0	0	0	0	1	0	0	1	1	0	Yes	1	1	1	0	1	1	1	1	1	0	0	1	1	0	Yes	1	0	0	0	0	0	0	0	0	0	1
Norway	0	0	0	0	1	0	0	0	1	0	0	0	0	0	0	0	1	0	0	0	0	0	Yes	0	1	0	0	1	0	0	0	0	0	0	0	0	0	Yes	1	0	0	0	0	0	0	0	0	0	0
Norway	0	1	0	0	0	0	0	0	1	0	0	0	0	0	0	1	0	0	1	1	0	0	Yes	1	1	1	0	1	0	0	0	0	0	0	0	0	0	Yes	1	0	0	0	0	0	0	0	0	0	1
Norway	1	0	0	0	0	0	0	0	0	0	1	0	0	0	0	1	0	0	0	0	0	0	Yes	0	0	0	0	1	0	1	0	0	0	0	0	0	0	No	0	0	1	1	1	0	0	1	0	1	0
Norway	1	0	0	0	0	0	0	0	0	0	1	0	0	0	0	0	0	1	0	0	0	0	Yes	1	0	0	1	0	0	0	0	0	0	0	0	0	0	No	0	0	1	0	0	0	0	0	0	0	1
Pakistan	1	0	0	0	0	0	0	0	0	1	0	0	0	0	0	0	1	0	0	1	0	0	Yes	0	1	0	1	1	0	0	1	1	0	0	1	0	0	Yes	1	0	0	0	0	0	0	0	0	0	0
Pakistan	0	0	0	0	1	0	0	0	0	0	0	0	0	1	0	0	0	0	0	0	0	1	Yes	0	0	0	0	1	0	0	0	1	0	0	0	0	1	Yes	0	0	0	0	0	0	1	0	0	0	1
Pakistan	0	1	1	0	1	0	0	0	0	1	1	0	1	0	0	1	0	0	0	0	0	0	Yes	0	1	0	0	0	0	0	0	0	0	0	0	1	1	Yes	1	0	0	0	0	0	0	0	0	0	1
Pakistan	0	0	0	0	1	0	0	0	0	1	0	0	0	0	0	0	1	0	0	0	0	0	Yes	0	1	0	0	0	0	0	0	0	0	0	0	0	0	Yes	1	0	0	0	0	0	0	0	0	0	1
Pakistan	0	1	0	0	0	0	0	0	0	0	1	0	0	0	0	0	1	0	0	0	0	0	Yes	0	0	0	0	0	0	0	0	0	1	0	0	0	0	Yes	0	0	0	0	0	0	1	0	0	0	1
Pakistan	0	1	0	0	0	0	0	0	0	0	1	0	0	0	0	1	0	0	0	0	0	0	Yes	0	0	1	0	0	0	0	0	0	0	0	0	0	0	Yes	1	0	0	0	0	0	0	0	0	0	1
Pakistan	1	0	0	0	0	0	0	0	1	1	1	0	0	0	0	0	0	0	0	1	0	0	Yes	0	0	1	0	1	1	1	1	0	0	1	1	1	1	Yes	1	0	0	0	0	0	0	0	0	0	1
Pakistan	1	0	0	0	0	0	0	0	0	0	1	0	0	0	0	1	1	0	0	1	0	0	Yes	0	1	1	0	1	1	1	0	0	0	0	1	1	1	Yes	0	0	0	0	0	0	1	0	0	0	1
Pakistan	1	0	0	0	0	0	0	0	0	0	1	0	0	0	0	0	1	0	0	0	0	0	Yes	1	0	0	0	1	1	1	1	1	0	0	1	0	0	Yes	0	0	0	0	0	0	0	0	0	0	1
Pakistan	1	0	0	0	0	0	0	0	1	0	0	0	0	0	0	0	1	0	0	0	0	0	Yes	0	0	0	0	0	0	1	1	0	1	0	1	0	1	Yes	1	0	0	0	0	0	0	0	0	0	1
Pakistan	1	0	0	0	0	0	0	0	0	0	1	1	0	0	0	0	1	0	0	0	0	1	Yes	0	0	0	0	0	0	0	0	0	1	0	1	0	1	Yes	0	0	0	0	0	0	1	0	1	0	0
Pakistan	1	0	0	0	0	0	0	0	0	0	1	0	0	0	0	0	1	0	0	0	0	0	Yes	1	0	0	0	0	0	0	0	0	0	0	0	0	1	Yes	0	0	0	0	0	1	0	0	0	1	0
Pakistan	1	0	0	0	0	0	0	0	0	0	1	0	0	0	0	0	0	0	0	1	0	0	Yes	0	1	0	0	1	0	0	0	0	0	0	0	0	0	Yes	1	0	0	0	0	0	0	0	0	1	1
Pakistan	1	0	0	0	0	0	0	0	0	0	1	0	0	0	0	0	1	0	0	1	0	0	Yes	1	1	0	0	0	1	0	0	0	0	0	0	0	1	Yes	1	0	0	0	0	0	0	0	0	1	0
Pakistan	1	0	0	0	0	0	0	0	1	0	0	0	0	0	0	0	1	0	0	1	0	0	Yes	1	0	0	0	0	0	1	0	0	0	0	1	0	0	Yes	1	0	0	0	0	0	0	0	0	0	0
Pakistan	1	0	0	0	0	0	0	0	1	0	0	0	0	0	0	0	1	0	0	1	0	0	Yes	0	0	0	0	1	0	0	0	0	0	0	0	0	1	Yes	1	0	0	0	0	0	0	0	0	0	1
Pakistan	0	0	0	0	1	0	0	0	0	0	0	0	0	1	0	1	0	0	0	1	0	0	Yes	0	0	1	0	0	0	0	0	0	0	0	0	0	0	No	0	0	0	0	0	0	0	1	0	1	0
Pakistan	0	1	0	0	0	0	0	0	0	1	1	0	1	0	0	1	0	0	0	1	0	0	Yes	0	0	0	0	0	0	0	0	0	0	0	0	1	0	No	0	0	0	0	1	0	0	0	0	1	0
Pakistan	0	1	0	0	0	0	0	0	0	1	0	1	0	0	0	1	1	0	0	1	0	0	Yes	0	0	0	0	0	0	0	0	0	0	0	1	0	0	No	0	0	0	1	0	0	0	0	0	0	1
Pakistan	1	0	0	0	0	0	0	0	0	0	1	0	0	0	0	0	0	0	0	1	0	0	Yes	0	0	0	0	1	0	0	0	0	0	0	0	0	0	No	0	0	0	0	1	0	0	0	0	0	1
Pakistan	1	0	0	0	0	0	0	1	0	0	0	0	0	0	0	0	1	0	0	0	0	0	Yes	0	1	0	0	0	0	0	0	0	1	1	1	0	0	No	0	0	0	0	1	0	1	1	0	0	1
Pakistan	0	1	0	0	0	0	0	0	0	0	1	0	0	0	0	0	0	0	0	0	0	1	No	0	0	0	0	0	0	0	0	0	0	0	0	0	0	Yes	1	0	0	0	0	0	0	0	0	0	1
Pakistan	0	1	0	0	0	0	0	0	0	0	1	0	0	0	0	1	0	0	0	0	0	0	No	0	0	0	0	0	0	0	0	0	0	0	0	0	0	No	0	0	0	0	0	0	0	1	0	1	0
Peru	1	1	0	0	0	0	0	0	0	0	1	0	0	0	0	0	1	0	0	0	0	0	Yes	0	0	0	0	0	0	0	0	0	0	0	1	0	1	Yes	1	0	0	0	0	0	0	0	0	0	1
Peru	1	0	0	0	0	0	0	0	1	0	1	0	0	0	0	0	1	0	0	0	0	0	Yes	0	0	1	0	1	0	0	0	0	0	0	1	0	0	Yes	1	0	0	0	0	0	0	0	1	0	1
Peru	1	0	0	0	0	0	0	0	0	0	0	0	1	0	0	1	0	1	1	0	0	0	Yes	0	0	1	0	1	0	0	0	0	0	0	1	0	0	No	0	0	0	1	1	0	0	1	0	1	0
Peru	1	0	0	0	0	0	0	0	0	0	1	0	1	0	0	1	0	0	0	1	0	0	Yes	0	1	1	0	1	1	1	1	1	0	1	1	1	0		0	0	0	0	1	0	1	1	0	1	0
Peru	1	0	0	0	0	0	0	1	0	0	1	0	0	0	0	1	0	0	0	0	0	1	No	0	0	1	0	1	0	0	0	0	1	0	1	1	0	Yes	0	0	0	0	0	0	1	1	0	0	0
Philippines	1	0	0	0	0	0	0	0	0	0	1	0	0	0	0	1	1	1	1	1	1	1	Yes	1	1	1	0	1	1	0	0	0	1	0	1	0	1	Yes	0	0	1	0	0	0	0	0	1	0	1
Philippines	1	0	0	0	0	0	0	0	0	0	1	0	0	0	0	1	1	1	0	1	0	0	Yes	0	0	1	1	1	1	1	1	1	0	1	1	0	1	No	1	0	0	0	0	0	0	0	0	0	1
Philippines	1	0	0	0	0	0	0	0	0	0	1	0	0	0	0	1	0	0	0	0	0	0	Yes	1	1	1	0	0	0	0	0	0	0	0	1	0	0	No	1	0	0	0	0	0	0	0	0	0	0
Philippines	0	0	0	0	1	0	0	0	0	0	1	0	0	0	0	1	0	0	0	1	0	0	No	0	0	0	0	1	0	0	0	0	0	0	0	0	0	No	0	0	1	1	1	0	1	1	0	0	0
Portugal	1	0	0	0	0	0	0	0	1	0	0	0	0	0	0	0	1	0	0	0	0	0	Yes	0	0	0	0	1	0	0	1	1	0	0	1	0	0	Yes	1	0	0	0	0	0	0	0	0	0	0
Portugal	1	1	0	0	1	0	0	0	0	0	1	0	0	0	0	1	1	0	0	0	0	0	Yes	0	1	0	0	1	0	0	0	0	0	0	1	0	0	Yes	0	0	0	0	0	0	0	0	1	0	1
Portugal	0	1	0	0	0	0	0	1	0	0	1	0	0	0	0	1	0	1	1	1	0	0	Yes	0	0	1	0	0	0	1	1	0	0	0	0	0	0	No	0	0	0	0	0	1	0	0	0	1	0
Portugal	0	1	0	0	0	0	0	0	1	0	0	0	0	0	0	1	0	0	0	0	0	0	No	0	0	0	0	0	0	0	0	0	0	0	0	0	0	Yes	1	0	0	0	0	0	0	0	0	0	1
Portugal	0	0	0	0	0	0	1	0	0	0	1	0	0	0	0	1	0	0	0	1	0	0	No	0	0	0	0	0	1	1	0	0	0	0	1	0	0	Yes	0	0	0	0	0	0	0	0	1	0	1
Portugal	1	0	0	0	0	0	0	0	0	0	1	0	0	0	0	1	1	0	0	0	0	0	No	0	0	0	0	1	0	0	0	0	0	0	1	0	0	No	0	0	0	0	1	0	0	0	0	1	0
Romania	1	0	0	0	0	0	0	0	0	0	1	0	0	0	0	0	1	0	0	0	0	0	Yes	0	0	0	1	1	0	1	0	0	1	0	0	1	1	Yes	1	0	0	0	0	0	0	0	0	0	0
Romania	1	0	0	0	0	0	0	0	0	0	1	0	0	0	0	0	0	0	0	1	0	0	Yes	0	0	1	0	1	0	0	0	0	0	0	1	0	0	Yes	0	0	0	0	0	0	0	0	1	0	1
Romania	1	0	0	0	0	0	0	0	0	0	1	0	0	0	0	0	0	0	0	0	0	1	Yes	1	0	0	0	0	0	0	0	0	0	0	0	0	1		1	0	0	0	0	0	0	0	0	0	1
Romania	1	0	0	0	0	0	0	0	1	0	0	0	0	0	0	1	0	1	0	0	0	0	No	0	0	0	0	0	0	0	0	0	0	0	1	0	0	Yes	0	0	0	0	0	0	1	0	0	0	0
Rwanda	1	0	0	0	0	0	0	0	0	0	1	0	0	0	0	0	0	0	0	1	0	0	Yes	1	1	0	0	1	0	0	0	0	0	0	0	0	0	Yes	0	0	0	0	0	1	1	0	0	0	1
Rwanda	0	0	1	0	0	0	0	1	0	0	1	0	1	0	0	0	1	1	1	0	1	0	Yes	0	0	1	1	1	0	0	1	1	1	0	1	0	0	Yes	1	0	0	0	0	1	1	1	0	0	1
Rwanda	0	1	0	0	1	0	0	0	1	0	1	0	1	0	0	1	1	1	1	1	0	0	Yes	0	0	0	0	0	0	0	1	1	1	1	0	0	1	Yes	1	0	0	0	0	0	0	0	0	0	1
Rwanda	1	0	0	0	0	0	0	0	1	0	0	0	0	0	0	0	1	0	0	0	0	0	Yes	0	0	0	0	0	0	0	0	0	0	0	0	0	0	Yes	1	0	0	0	0	0	0	0	0	0	1
Rwanda	0	1	0	0	0	0	0	0	0	0	0	1	0	0	0	1	0	0	0	1	0	0	Yes	0	0	1	0	0	0	0	0	0	0	0	0	0	0	No	0	0	0	0	0	0	1	0	0	0	0
Rwanda	1	0	0	0	0	0	0	0	0	0	1	0	0	0	0	0	0	0	0	1	0	0	Yes	1	0	0	0	0	0	0	0	0	0	0	0	0	1	No	0	0	0	0	1	0	1	1	0	1	0
Rwanda	0	1	0	0	0	0	1	0	0	0	1	0	0	0	1	1	0	0	0	0	0	1		0	1	0	0	0	0	0	0	0	0	0	0	1	1	No	0	0	0	0	0	1	0	1	1	0	1
Saint Kitts and Nevis	0	0	0	0	0	0	1	0	0	0	1	0	0	0	0	0	1	0	0	0	0	0	No	0	0	0	0	0	0	0	0	0	0	0	0	0	0	No	0	1	0	0	0	0	0	0	0	1	0
Saint Lucia	1	0	0	0	0	0	0	0	1	0	0	0	0	0	0	0	1	0	0	0	0	0	Yes	0	0	0	0	1	0	0	0	0	0	0	1	0	0	Yes	1	0	0	0	0	0	0	0	0	0	1
Saudi Arabia	1	0	0	0	0	0	0	0	1	0	0	0	0	0	0	0	0	0	0	1	0	0	Yes	0	1	0	0	1	1	1	1	0	0	0	0	1	1	Yes	0	0	1	0	0	0	1	0	1	0	1
Senegal	1	0	0	0	0	0	0	0	1	0	0	0	0	0	0	1	0	0	0	1	0	0	Yes	0	1	0	0	0	0	0	1	1	0	1	0	0	0	Yes	1	0	0	0	0	0	1	0	0	0	1
Serbia	1	0	0	0	0	0	0	0	0	1	1	0	0	1	0	0	1	1	0	1	0	0	Yes	0	1	0	0	0	1	1	0	0	0	0	0	0	0	No	0	0	0	1	0	1	0	0	0	1	0
Serbia	0	0	0	0	0	0	1	0	1	0	0	0	0	0	0	1	0	0	0	0	0	0	Yes	0	0	0	0	0	0	0	0	0	0	0	0	0	0	No	0	0	0	1	0	0	0	0	0	1	0
Singapore	0	0	0	0	0	0	1	0	0	0	1	0	0	0	0	1	0	0	0	0	0	0	No	0	0	0	0	0	0	0	0	0	0	0	0	0	0	No	0	0	1	0	1	0	0	1	0	1	0
South Africa	1	0	0	0	0	0	0	0	0	0	1	0	0	0	1	0	1	0	0	0	0	0	Yes	1	0	0	0	0	0	0	0	0	0	0	1	0	1	Yes	0	0	0	0	0	0	0	0	1	0	0
South Africa	1	0	0	0	0	0	0	0	0	0	0	0	1	0	0	0	1	0	0	0	0	0	Yes	0	0	1	0	0	0	0	1	0	0	0	1	0	0	Yes	1	0	0	0	0	0	0	0	0	0	1
South Africa	1	0	0	0	0	0	0	0	1	1	1	0	0	0	1	1	0	0	0	1	0	0	Yes	1	1	1	1	1	1	1	0	1	0	0	1	0	1	Yes	0	0	0	0	0	0	1	0	0	0	1
South Africa	1	0	0	0	0	0	0	0	0	0	0	0	1	0	0	0	0	0	0	0	0	1	Yes	1	0	0	1	0	1	1	1	1	0	1	1	1	0	Yes	1	0	0	0	0	0	0	0	0	0	0
South Africa	1	0	0	0	0	0	0	0	0	0	1	0	0	0	0	0	1	0	0	1	0	0	Yes	0	0	0	0	0	0	0	0	0	0	0	1	0	1	Yes	1	0	0	0	0	0	0	0	0	0	1
South Africa	1	0	0	0	0	0	0	0	0	0	0	0	0	0	1	0	1	0	0	0	0	0	Yes	0	0	1	0	0	1	0	0	0	0	0	0	0	0	Yes	1	0	0	0	0	0	0	0	0	0	1
South Africa	1	0	0	0	0	0	0	0	0	0	0	0	0	1	0	0	0	0	0	0	0	1	Yes	0	0	0	0	0	0	0	0	1	0	0	1	0	1	Yes	1	0	0	0	0	0	0	0	0	0	1
South Africa	1	0	0	0	0	0	0	0	1	0	0	0	1	0	0	1	0	0	0	0	0	0	Yes	0	0	1	0	0	0	0	0	0	0	0	1	0	1	Yes	0	0	1	0	0	0	0	0	1	0	1
South Africa	1	0	0	0	0	0	0	0	0	0	1	0	0	0	0	1	1	0	0	1	0	0	Yes	1	0	0	0	1	1	0	1	0	0	0	0	0	0	Yes	0	0	0	0	0	0	1	0	0	0	1
South Africa	1	0	0	0	0	0	0	0	0	0	1	0	0	0	0	0	0	0	0	0	1	0	Yes	1	1	1	0	0	0	0	0	0	0	0	0	0	0	Yes	0	0	0	0	0	0	0	0	0	0	1
South Africa	1	0	0	0	0	0	0	0	0	0	1	0	0	0	0	0	0	0	0	0	0	1	Yes	1	1	0	0	0	0	0	0	0	0	0	0	0	0	No	0	0	1	0	1	0	1	0	0	1	0
South Africa	1	0	0	0	0	0	0	0	0	0	0	1	0	0	0	1	0	0	0	0	0	0	Yes	0	1	0	0	1	1	0	1	0	0	0	0	0	0	No	0	0	1	1	0	0	0	0	0	1	0
South Africa	1	0	0	0	0	0	0	0	0	0	1	0	0	0	0	1	1	0	0	0	0	0	Yes	1	0	0	1	1	0	0	1	0	0	0	0	0	1	No	1	0	0	0	0	0	0	0	0	0	0
South Africa	1	0	0	0	0	0	0	1	0	0	0	0	0	0	0	1	0	0	0	0	0	0	Yes	0	1	0	0	0	0	0	0	1	0	0	0	0	0	No	0	0	1	0	0	0	0	0	0	0	0
South Africa	0	0	0	0	0	0	1	0	0	0	1	0	0	0	0	1	0	0	0	0	0	0	No	0	0	0	0	0	0	0	0	0	0	0	0	0	0	No	1	0	0	0	0	0	0	0	0	1	0
Spain	1	0	0	0	0	0	0	0	0	0	0	1	0	0	0	1	0	0	0	0	0	0	Yes	0	0	0	0	0	0	0	0	0	0	0	0	0	0	Yes	0	0	0	0	0	1	0	0	0	1	1
Spain	1	0	0	0	0	0	0	0	0	0	1	0	0	0	0	1	1	1	0	1	0	0	Yes	1	0	1	0	1	0	0	0	0	1	0	0	0	0	Yes	1	0	0	0	0	0	0	0	0	0	1
Spain	1	0	0	0	0	0	0	0	0	0	0	1	1	0	0	1	0	0	0	1	0	0	Yes	1	0	0	0	0	0	0	1	1	1	1	0	1	0	No	0	0	0	0	1	0	1	0	1	1	0
Spain	1	0	0	0	0	0	0	0	1	0	0	0	0	0	0	0	1	0	0	0	0	0	No	1	0	0	0	0	0	0	0	0	0	0	1	0	0	Yes	1	0	0	0	0	0	0	0	0	0	1
Spain	0	0	0	0	1	0	0	0	0	0	0	1	0	0	0	0	1	0	0	0	0	0	No	0	0	0	0	0	0	0	0	0	0	0	0	0	0	No	0	0	0	0	0	0	0	1	0	1	0
Sri Lanka	1	0	0	0	0	0	0	0	0	0	0	0	1	0	0	0	1	0	0	0	1	0	Yes	0	0	0	0	0	0	0	0	0	0	0	1	0	0	Yes	0	0	0	1	0	0	1	0	0	0	1
Sri Lanka	1	0	0	0	0	0	0	0	0	0	0	1	0	0	0	1	0	0	0	0	0	0	No	0	0	1	0	0	0	0	0	0	0	0	0	0	0	Yes	1	0	0	0	0	0	0	0	0	0	1
Sweden	1	0	0	0	0	0	0	0	1	0	1	0	0	0	0	1	0	0	0	1	0	0	Yes	1	1	1	1	1	1	1	1	1	1	1	1	1	1	Yes	0	0	0	0	0	0	0	0	1	0	0
Sweden	0	1	0	0	0	0	0	0	1	0	0	0	0	0	0	1	0	0	0	1	0	0	Yes	1	1	1	1	1	1	1	1	1	1	1	1	1	0	Yes	1	0	0	0	0	0	0	0	1	0	1
Sweden	0	1	0	0	0	0	0	0	1	0	0	0	0	0	0	0	1	0	0	0	0	0	Yes	1	0	0	0	0	0	0	0	0	0	0	0	0	1	Yes	1	0	0	0	0	0	0	0	0	0	0
Sweden	1	0	0	0	0	0	0	0	1	0	0	0	0	0	0	0	0	0	0	0	0	1	Yes	1	1	0	0	1	1	0	1	0	0	0	1	0	0	Yes	1	0	0	0	0	0	0	0	0	0	1
Sweden	1	0	0	0	0	0	0	0	0	0	1	0	1	0	0	0	1	1	0	0	1	0	Yes	0	0	0	0	1	0	0	0	0	0	0	1	1	1	Yes	0	0	0	0	0	0	1	0	0	0	1
Sweden	1	0	0	0	0	0	0	0	1	0	0	0	0	0	0	1	0	0	0	1	0	0	Yes	0	0	0	0	1	0	0	0	0	0	0	1	0	0	Yes	1	0	0	0	0	0	0	0	0	0	0
Sweden	0	1	0	0	0	0	0	0	1	0	0	0	0	0	0	1	0	0	0	0	0	0	Yes	1	1	0	1	1	1	1	1	1	1	1	1	1	0	Yes	1	0	0	0	0	0	0	0	0	0	1
Switzerland	1	0	0	0	0	0	0	0	0	0	1	0	0	0	0	1	1	0	0	0	0	0	Yes	1	1	1	0	0	0	1	1	1	0	0	1	0	0	Yes	0	0	0	0	0	0	0	0	0	0	1
Switzerland	0	1	0	0	0	0	1	0	0	1	0	0	0	0	0	1	1	0	0	1	0	0	Yes	1	1	1	1	0	1	1	1	1	1	1	1	1	1	Yes	1	0	0	0	0	0	0	0	0	0	1
Switzerland	1	0	0	0	0	0	0	0	0	0	1	0	0	0	0	1	0	0	0	1	0	0	Yes	1	1	1	1	0	1	1	1	0	1	1	1	1	0	Yes	0	0	1	0	0	1	1	0	0	0	1
Switzerland	1	0	0	0	0	0	0	0	0	1	0	0	0	0	0	0	1	0	0	0	0	0	Yes	0	0	0	0	0	0	0	0	0	0	0	1	0	0	Yes	1	0	0	0	0	0	0	0	0	0	0
Switzerland	0	0	0	0	1	0	0	0	0	1	1	0	0	0	0	1	1	0	0	0	0	0	Yes	0	1	0	0	1	0	0	0	0	1	0	1	0	0	Yes	0	0	0	0	0	0	0	0	0	0	1
Switzerland	1	0	0	0	0	0	0	0	0	0	0	0	1	0	0	0	0	1	0	0	0	0	Yes	0	0	0	0	1	0	0	0	0	0	0	0	1	1	No	0	0	0	1	1	0	1	0	0	1	0
Switzerland	1	0	0	0	0	0	0	0	0	0	1	0	0	0	0	0	1	1	0	1	0	0	No	0	0	0	0	0	0	0	0	0	0	0	0	0	0	No	0	0	0	0	0	0	0	0	1	0	0
Tanzania, United Republic of	1	0	0	0	0	0	0	0	0	0	0	0	1	0	0	0	1	0	0	0	0	0	Yes	1	1	1	0	1	0	0	1	1	1	0	0	0	1	Yes	0	0	0	0	0	0	0	0	0	0	0
Tanzania, United Republic of	0	0	0	0	0	0	1	0	0	0	0	0	1	0	0	1	0	0	0	1	0	0	Yes	0	0	0	1	0	0	0	1	0	1	0	0	1	1	Yes	1	0	0	0	0	0	0	0	1	0	0
Tanzania, United Republic of	1	0	0	0	0	0	0	0	0	0	1	0	0	0	0	0	1	0	0	0	0	0	Yes	1	0	1	1	0	1	1	1	1	1	1	1	0	1	Yes	0	0	1	0	0	0	0	0	0	0	0
Tanzania, United Republic of	0	1	0	0	0	0	0	0	0	0	0	0	1	0	0	0	1	0	0	0	0	0	Yes	0	0	0	0	0	0	0	1	1	0	0	1	1	1	Yes	1	0	0	0	0	0	0	0	0	0	0
Tanzania, United Republic of	1	1	0	0	0	0	0	0	1	0	0	0	0	0	0	1	1	1	0	1	0	1	Yes	1	1	0	0	1	1	1	1	1	1	1	1	1	1	Yes	1	0	0	0	0	0	0	0	1	0	0
Tanzania, United Republic of	1	0	0	0	0	0	0	0	0	0	1	0	0	0	0	1	1	1	1	1	0	0	Yes	1	1	1	1	1	1	1	1	1	1	1	1	1	1	Yes	1	0	0	0	0	0	0	0	0	0	1
Tanzania, United Republic of	0	1	0	0	0	0	0	0	1	0	0	0	0	0	0	0	1	0	0	1	0	0	Yes	0	0	0	0	0	0	0	0	0	1	0	0	0	1	Yes	0	1	0	0	0	0	1	0	0	0	1
Tanzania, United Republic of	0	0	1	0	0	0	0	0	1	1	0	1	0	0	0	0	0	0	0	0	0	1	Yes	0	0	0	0	0	0	1	1	0	1	1	1	0	1	Yes	0	0	0	0	0	0	0	0	1	0	1
Tanzania, United Republic of	1	0	0	0	0	0	0	0	0	1	0	0	0	0	0	1	0	0	0	1	0	0	Yes	0	0	0	1	1	0	0	0	0	0	0	1	0	0	Yes	0	0	0	0	0	0	0	0	1	0	0
Tanzania, United Republic of	1	0	0	0	0	0	0	0	0	0	0	0	1	0	0	1	1	1	1	1	0	0	Yes	0	0	0	0	0	0	0	0	0	0	0	1	1	1	Yes	0	1	1	0	0	0	1	0	1	0	1
Tanzania, United Republic of	1	0	0	1	1	0	0	1	0	0	0	0	1	0	0	1	1	1	1	1	0	0	Yes	1	1	1	0	1	1	1	1	1	1	1	1	1	1	No	0	0	0	0	1	0	1	0	0	0	1
Tanzania, United Republic of	0	1	0	0	0	0	0	0	0	1	0	0	0	0	0	0	1	0	0	0	0	0	No	1	0	0	0	1	0	0	0	0	0	0	0	0	1	Yes	1	0	0	0	0	0	0	0	0	0	0
Tanzania, United Republic of	1	0	0	0	0	0	0	0	0	0	0	0	1	0	0	0	1	0	0	0	0	0	No	1	0	0	0	0	0	0	0	0	0	0	0	0	0	Yes	1	0	0	0	0	0	0	0	0	0	1
Thailand	1	0	0	0	0	0	0	0	1	0	1	0	0	0	0	0	1	0	0	1	1	0	Yes	1	0	0	0	0	1	0	1	1	0	0	1	0	1	Yes	0	0	0	0	0	1	1	0	0	0	1
Thailand	0	1	0	0	0	0	0	0	1	0	0	0	0	0	0	0	1	0	0	0	0	0	Yes	0	0	1	0	1	0	0	0	0	0	0	0	0	0	Yes	1	0	0	0	0	0	0	0	0	0	1
Thailand	1	0	0	0	0	0	0	0	0	1	0	0	0	0	0	0	0	0	0	1	0	0	Yes	1	1	1	1	0	1	1	1	1	1	1	1	1	0	Yes	0	0	1	0	0	0	1	0	0	0	1
Thailand	1	0	0	0	0	0	0	0	0	0	0	0	1	0	0	0	0	0	0	1	0	0	Yes	1	1	1	1	1	1	1	1	1	1	1	1	1	0	Yes	0	0	0	0	0	1	1	0	0	1	0
Timor-Leste	0	1	0	0	0	0	0	0	0	1	0	0	0	0	0	0	1	0	0	0	1	0	No	0	0	0	0	0	0	0	0	0	0	0	0	0	0	Yes	0	0	0	0	0	0	0	0	0	0	0
Trinidad and Tobago	1	0	0	0	0	0	0	0	0	0	1	0	0	0	0	1	1	0	0	0	0	0	Yes	0	0	0	0	0	0	0	0	1	0	1	0	0	1	Yes	1	0	0	0	0	0	1	0	0	0	1
Trinidad and Tobago	1	0	0	0	0	0	0	0	1	0	0	0	0	0	0	1	0	0	0	1	0	0	Yes	0	1	1	0	1	1	0	1	1	0	0	1	0	1	Yes	0	0	1	0	1	0	0	0	1	0	1
Trinidad and Tobago	1	0	0	0	0	0	0	0	0	0	1	0	0	0	0	1	1	0	0	0	0	0	Yes	1	0	0	0	0	0	0	0	1	1	0	0	0	0	Yes	0	0	0	0	0	1	1	0	0	0	0
Tunisia	1	0	0	0	0	0	0	0	0	0	0	0	0	0	1	0	0	0	0	1	0	0	Yes	0	0	0	0	0	0	0	0	0	0	0	0	0	0	Yes	0	0	0	0	0	0	1	0	0	0	1
Tunisia	1	0	0	0	0	0	0	0	0	0	0	0	0	1	0	0	0	0	0	0	0	1	Yes	0	0	0	0	1	1	0	0	0	0	0	0	0	0	No	0	0	0	1	0	0	0	0	0	0	1
Turkey	0	0	0	0	1	0	0	0	0	0	1	0	0	0	0	1	0	0	0	0	0	0	Yes	0	0	0	0	1	0	0	0	0	0	0	0	0	0	Yes	0	0	0	0	0	0	1	0	1	0	1
Turkey	1	0	0	0	0	0	0	0	0	0	1	0	0	0	1	1	0	0	0	0	0	0	Yes	0	0	0	0	0	0	0	0	0	0	0	0	0	0	No	0	0	0	0	1	0	1	1	0	1	0
Turkey	1	0	0	0	0	0	0	0	0	0	0	1	0	0	0	1	1	0	0	1	1	0	No	0	0	0	0	1	0	0	0	0	0	0	0	0	0	Yes	1	0	0	0	0	0	0	0	0	0	1
Uganda	1	0	0	0	0	0	0	0	0	0	0	0	0	1	0	0	0	0	0	0	1	0	Yes	1	1	1	0	0	0	0	1	0	0	0	0	0	1	Yes	0	0	0	0	0	0	1	0	1	0	1
Uganda	1	0	0	0	0	0	0	0	0	0	1	0	0	0	0	1	0	0	0	0	0	0	Yes	1	1	1	0	1	1	1	1	0	1	1	1	0	1	Yes	0	0	0	0	1	0	0	0	0	0	1
Uganda	1	0	0	0	0	0	0	0	0	0	1	0	0	0	0	1	1	0	1	1	0	0	Yes	1	0	1	0	0	0	1	0	0	0	0	1	0	1	Yes	0	0	0	0	0	0	1	0	0	0	0
Uganda	0	1	0	0	0	0	0	0	0	1	0	0	0	0	0	1	1	1	1	1	0	0	Yes	0	0	0	0	0	1	0	1	0	0	0	0	0	0	Yes	1	0	0	0	0	0	0	0	0	0	0
Uganda	1	0	0	0	0	0	0	0	0	0	0	0	1	0	0	0	0	1	0	0	0	0	Yes	0	0	1	1	0	0	0	1	1	0	0	1	0	1	Yes	0	0	0	1	1	0	0	0	0	0	0
Uganda	0	0	0	1	0	0	0	0	0	0	0	0	0	0	1	0	0	0	0	0	1	1	Yes	1	0	1	0	1	1	1	1	1	1	1	1	1	1	Yes	0	0	0	0	0	0	0	0	1	0	1
Uganda	1	0	0	0	0	0	0	0	0	0	1	0	0	0	0	0	1	0	0	0	0	0	Yes	1	0	1	0	0	0	1	0	0	0	0	0	0	1	Yes	0	0	0	0	0	0	1	0	0	0	1
Uganda	1	0	1	0	0	0	0	1	0	0	1	0	0	0	0	1	0	1	1	1	0	0	Yes	1	0	1	0	0	1	0	1	0	1	0	1	0	0	Yes	1	0	0	0	0	0	1	0	0	0	1
Uganda	1	0	0	0	0	0	0	0	1	0	0	0	0	0	0	0	1	0	0	0	0	0	Yes	1	0	0	1	1	1	1	0	1	1	1	1	1	1	Yes	1	0	0	0	0	0	0	0	0	0	1
Uganda	1	0	0	0	0	0	0	0	0	0	0	0	1	0	0	0	0	0	0	0	1	0	Yes	0	0	0	0	0	0	0	1	0	0	0	0	0	1	Yes	0	0	0	0	0	0	1	0	0	0	1
Uganda	0	0	0	0	1	0	0	0	0	0	0	0	0	0	1	0	0	1	0	1	0	0	Yes	0	0	0	0	1	0	0	0	0	0	0	0	0	1	Yes	0	1	0	0	0	0	1	0	0	0	1
Uganda	1	0	0	0	0	0	0	0	0	0	0	0	1	0	0	0	1	1	0	0	0	0	Yes	0	1	1	1	0	1	0	0	1	0	1	1	0	1	Yes	1	0	0	0	0	0	0	0	0	0	1
Uganda	1	0	0	0	0	0	0	0	0	0	0	0	1	0	0	0	0	0	1	1	1	0	Yes	0	0	1	0	0	0	0	0	0	0	0	0	1	1	Yes	0	0	0	0	0	0	1	0	0	0	1
Uganda	1	1	1	0	0	0	0	0	0	0	1	0	0	0	0	0	1	0	0	0	0	0	Yes	1	1	0	0	1	0	0	0	0	0	0	0	0	0	Yes	1	0	0	1	0	0	0	0	0	1	0
Uganda	1	0	0	0	0	0	0	0	0	0	0	0	1	0	0	0	1	0	0	0	0	0	Yes	1	0	0	0	0	0	0	0	0	0	0	0	0	1	Yes	0	0	0	0	1	0	1	0	0	0	1
Uganda	0	0	0	0	1	0	0	0	0	0	0	1	0	0	0	0	0	0	0	0	0	1	Yes	1	0	0	1	0	0	1	1	1	1	0	0	1	0	Yes	1	0	0	0	0	0	0	0	0	0	0
Uganda	0	1	0	0	0	0	0	0	0	0	0	0	1	0	0	0	1	0	0	0	0	0	Yes	0	0	0	0	0	0	0	0	0	0	0	0	0	1	Yes	0	0	0	0	0	0	1	0	0	0	0
Uganda	1	0	0	0	0	0	0	0	0	0	1	0	0	0	0	0	1	0	0	0	0	0	Yes	0	0	1	0	0	0	0	0	0	0	0	1	0	1	Yes	0	0	0	0	1	0	1	0	0	0	1
Uganda	0	1	0	0	0	0	0	0	0	1	0	0	0	0	0	0	0	0	0	1	0	0	Yes	1	1	1	1	0	1	1	0	0	0	1	1	1	1	Yes	1	0	0	0	0	0	0	0	0	0	1
Uganda	1	0	0	0	0	0	0	1	0	0	0	0	0	0	0	1	0	0	1	0	0	0	Yes	1	0	0	1	1	0	0	1	0	0	1	0	1	1	No	0	0	0	0	1	1	0	0	0	1	0
Uganda	1	0	0	0	0	0	0	0	1	0	0	0	0	0	0	0	1	0	0	0	0	0	Yes	1	0	0	1	0	1	0	1	0	1	1	0	0	0	No	0	0	0	0	1	0	0	0	0	1	0
Uganda	1	0	0	0	0	0	0	0	0	0	0	0	0	1	0	0	1	0	0	0	0	0	Yes	0	0	0	0	0	1	0	0	0	0	0	0	0	1	No	0	0	0	0	1	0	1	0	0	0	1
Uganda	1	0	0	0	0	0	0	0	0	0	1	0	0	0	0	1	0	1	1	1	0	0	Yes	0	0	0	0	0	0	1	0	0	0	0	0	0	1	No	0	0	0	1	1	0	1	0	0	0	1
Uganda	1	0	0	0	0	0	0	0	0	0	0	0	0	1	0	1	0	0	0	1	0	0	Yes	0	0	0	0	1	0	0	0	0	0	0	0	0	0	No	0	0	0	0	1	0	1	1	0	1	0
Uganda	0	1	0	0	1	0	0	0	0	0	1	0	0	0	0	0	0	0	0	1	0	0	Yes	0	0	0	0	0	0	0	0	0	1	0	0	0	0	No	0	0	0	0	1	0	0	0	0	1	0
Uganda	1	0	1	0	0	0	0	0	0	0	1	0	0	0	0	1	0	0	0	1	0	0	Yes	0	1	0	0	1	1	1	0	1	1	0	0	1	1	No	0	0	0	0	1	0	0	0	0	0	1
Uganda	1	0	0	0	0	0	0	0	0	0	1	0	0	0	0	1	0	0	1	0	0	0	Yes	0	0	0	1	1	1	1	0	1	1	0	1	0	0	No	0	0	0	0	1	0	1	1	1	1	0
Uganda	0	1	0	0	0	0	0	1	0	0	0	0	0	0	0	0	1	0	0	0	0	0	No	0	0	0	0	0	0	0	0	0	0	0	0	0	0	Yes	1	0	0	0	0	0	0	0	0	0	1
Uganda	0	0	0	0	1	0	0	0	0	0	0	0	1	0	0	1	0	0	0	0	0	0	No	0	0	0	0	1	0	0	0	0	0	0	0	0	0	No	1	0	0	1	0	0	0	0	0	1	0
Uganda	0	0	0	0	1	0	0	0	0	0	0	0	1	0	0	1	0	0	0	1	0	0	No	0	0	0	0	0	0	0	0	0	0	0	0	0	0	No	0	0	0	0	1	0	0	1	0	1	0
Ukraine	0	1	0	0	0	0	0	0	0	0	1	0	0	0	0	1	0	1	0	0	0	0	Yes	0	0	0	0	0	0	0	0	0	0	0	0	1	0	Yes	0	0	0	0	1	0	0	0	0	0	0
United Arab Emirates	0	1	0	0	0	0	0	0	0	0	0	0	0	1	0	0	0	0	0	0	1	0	No	0	0	0	0	0	0	0	0	0	0	0	0	0	0	No	0	1	0	0	0	0	0	0	0	1	0
United Kingdom	0	1	0	0	0	0	0	0	1	0	0	0	0	0	0	1	1	0	0	1	0	0	Yes	0	0	0	0	0	0	0	0	0	0	0	0	0	0	Yes	0	0	0	0	1	1	0	0	0	0	1
United Kingdom	1	0	0	0	0	0	0	0	0	0	1	0	0	0	0	0	0	0	0	1	0	0	Yes	1	1	1	1	1	1	1	1	1	1	1	1	1	1	Yes	1	0	0	0	0	0	0	0	0	0	1
United Kingdom	1	0	0	0	0	0	0	0	0	0	0	1	0	0	0	0	1	0	0	0	0	0	Yes	0	1	1	0	1	0	0	0	0	0	0	0	0	0	Yes	1	0	0	0	0	0	0	0	0	0	1
United Kingdom	1	1	0	0	0	0	0	0	1	0	0	0	0	0	0	1	0	0	0	1	0	0	Yes	1	1	0	1	1	0	0	1	0	0	0	0	0	1	Yes	1	0	0	0	0	0	0	0	0	0	1
United Kingdom	0	0	0	0	1	0	0	0	0	0	1	0	0	0	0	0	1	0	0	0	0	1	Yes	0	0	0	0	0	0	0	0	0	0	0	1	0	0	Yes	1	1	0	0	0	0	0	0	1	0	0
United Kingdom	0	1	0	0	0	0	0	0	0	1	0	0	0	0	0	1	0	0	0	0	0	0	Yes	0	1	0	1	0	0	1	1	0	0	0	0	0	1	Yes	1	0	0	0	0	0	0	0	0	0	1
United Kingdom	0	0	0	1	0	0	1	0	0	0	0	0	1	0	0	1	1	0	0	1	0	1	Yes	0	0	0	0	1	0	0	0	0	0	0	1	1	1	Yes	0	0	0	0	1	0	0	0	0	0	0
United Kingdom	1	0	0	0	0	0	0	0	0	0	1	0	0	0	0	0	0	0	0	1	0	0	Yes	1	1	1	1	1	1	1	1	0	1	1	1	1	0	Yes	1	0	0	0	0	0	0	0	0	0	1
United Kingdom	1	0	0	0	0	0	0	1	0	0	0	0	0	0	0	1	0	0	0	0	0	0	Yes	1	0	1	0	1	1	0	0	0	0	0	1	0	0	Yes	1	0	0	0	0	0	0	0	0	0	1
United Kingdom	1	0	0	0	0	0	0	0	1	0	0	0	0	0	0	1	0	0	0	0	0	0	Yes	0	0	0	0	1	0	0	0	0	0	0	1	0	0	Yes	0	0	0	0	0	1	0	0	0	0	0
United Kingdom	1	0	0	0	0	0	0	0	0	0	1	0	0	0	0	1	0	0	0	1	0	0	Yes	1	1	0	1	1	0	0	1	0	0	0	1	0	0	Yes	1	0	0	0	0	0	0	0	0	0	1
United Kingdom	0	1	0	0	0	0	0	0	0	0	1	0	0	0	0	1	0	0	0	1	0	0	Yes	0	0	0	0	0	0	0	0	0	0	0	0	0	0	Yes	1	0	0	0	0	0	0	0	0	0	0
United Kingdom	1	0	0	0	1	0	0	0	0	0	1	0	0	0	0	1	0	0	0	1	0	0	Yes	0	1	0	1	1	0	1	0	0	0	1	0	0	0	Yes	1	0	0	0	0	0	0	0	0	0	1
United Kingdom	1	0	0	0	0	0	0	0	1	0	0	0	1	0	0	1	1	0	0	0	0	0	Yes	0	0	1	0	1	0	0	0	0	0	0	1	0	0	Yes	0	0	0	0	0	0	0	0	0	0	0
United Kingdom	1	0	0	0	0	0	0	0	0	0	0	0	1	0	0	0	0	0	0	0	0	1	Yes	1	1	1	0	1	0	0	0	0	0	0	0	1	1	Yes	0	0	0	0	0	0	0	0	1	0	1
United Kingdom	1	0	0	0	0	0	0	0	0	0	1	0	0	0	0	1	0	0	0	0	0	0	Yes	0	0	0	0	0	0	0	0	0	0	0	1	0	0	No	0	0	0	0	1	0	0	1	0	1	0
United Kingdom	0	0	0	0	0	0	1	0	0	0	1	1	1	0	0	0	1	0	0	0	0	0	Yes	0	0	0	0	0	0	0	0	0	0	0	0	0	0	No	0	0	0	1	0	0	0	0	0	0	1
United Kingdom	1	0	0	0	0	0	0	0	0	0	1	0	0	0	0	1	0	0	0	0	0	0	Yes	1	1	1	0	1	0	0	0	0	0	0	0	0	0	No	0	0	0	0	1	0	0	1	0	0	0
United Kingdom	1	0	0	0	0	0	1	0	0	0	1	0	1	0	0	1	0	0	0	1	0	0	Yes	1	1	1	1	0	0	1	1	0	1	0	1	1	0	No	0	0	0	0	1	0	0	0	1	1	0
United Kingdom	0	1	0	0	0	0	0	0	1	1	0	0	0	0	0	0	1	0	0	1	0	0	Yes	0	1	0	0	1	1	0	0	1	0	0	1	1	0	No	0	0	0	0	1	0	0	0	0	1	0
United Kingdom	0	1	0	0	0	0	0	0	0	0	1	0	0	0	0	1	1	0	0	1	0	0	No	0	0	0	0	0	0	0	0	0	0	0	0	0	0	Yes	0	0	1	0	0	0	0	0	1	0	1
United Kingdom	0	0	0	0	1	0	0	1	0	0	0	0	0	0	0	0	1	0	0	0	0	0	No	0	0	1	0	1	0	0	0	0	0	0	1	0	0	Yes	0	0	0	0	0	0	0	0	1	0	0
United Kingdom	0	0	0	0	1	0	0	0	1	0	0	0	0	0	0	1	1	0	0	0	0	0	No	0	0	0	0	0	0	0	0	0	0	0	0	0	0	Yes	1	0	0	0	0	0	0	0	1	0	1
United Kingdom	0	0	0	0	0	0	1	0	0	0	1	0	0	0	1	0	1	0	0	0	0	0	No	0	0	0	0	1	0	0	0	0	0	0	0	0	1	Yes	0	0	1	0	0	0	0	0	0	0	1
United Kingdom	0	1	0	0	0	0	0	0	0	0	0	0	1	0	0	0	1	0	0	0	0	0	No	0	0	0	0	1	0	0	0	0	0	0	0	0	0	Yes	0	0	0	0	1	0	1	0	0	0	1
United Kingdom	0	0	0	0	0	0	1	0	0	0	0	0	0	1	0	1	0	0	0	0	0	0	No	0	0	0	0	0	0	0	0	0	0	0	0	0	0	Yes	0	0	1	0	0	0	0	0	0	0	1
United Kingdom	1	0	0	0	0	0	0	0	0	0	1	0	0	0	0	0	0	0	0	0	0	1	No	0	0	0	0	0	0	0	0	0	0	0	0	0	0	Yes	1	0	0	0	0	0	0	0	0	1	0
United Kingdom	0	0	0	0	0	0	1	0	0	0	1	0	0	0	0	1	1	1	0	0	0	0	No	0	0	0	0	0	0	0	0	0	0	0	0	0	0	Yes	0	0	0	0	0	0	0	0	0	0	1
United Kingdom	0	0	0	0	0	0	1	0	1	0	0	0	0	0	0	1	0	0	0	0	0	0	No	0	0	0	0	0	0	0	0	0	0	0	0	0	0	Yes	1	0	0	0	0	0	0	0	0	0	1
United Kingdom	0	1	0	0	0	0	0	0	0	0	1	0	0	0	0	1	0	0	0	1	0	0	No	1	0	0	1	0	0	0	0	0	0	1	1	1	0	Yes	0	0	0	1	0	0	0	0	0	0	1
United Kingdom	1	0	0	0	0	0	0	0	0	0	1	1	0	0	0	1	0	0	0	1	0	0	No	1	0	0	1	0	0	0	1	0	0	0	0	0	1	No	1	0	0	0	0	0	0	0	0	0	0
United Kingdom	1	0	0	0	0	0	0	0	0	0	0	0	0	0	1	0	1	0	0	0	0	0	No	0	0	0	0	0	0	0	0	0	0	0	0	0	0	No	0	0	0	0	0	0	0	0	1	0	0
United Kingdom	1	0	0	0	0	0	0	0	0	0	0	1	0	0	0	0	0	0	0	0	1	0	No	0	0	0	0	1	0	0	0	0	0	0	1	0	1	No	0	0	0	1	0	0	0	0	0	1	0
United Kingdom	0	1	0	0	0	0	0	0	0	0	1	0	0	0	0	0	1	0	0	0	0	0	No	0	0	0	0	0	0	0	0	0	0	0	0	0	0	No	0	0	0	0	0	1	1	0	0	1	0
United Kingdom	0	0	0	0	1	0	0	0	0	0	0	1	0	0	0	0	0	0	0	0	1	0	No	0	0	0	0	0	0	0	0	0	0	0	0	0	0	No	1	0	0	1	0	1	0	0	0	1	0
United Kingdom	0	0	0	0	0	0	1	0	0	0	1	0	0	0	0	1	0	0	1	1	0	0	No	0	0	0	0	0	0	0	0	0	0	0	0	0	0	No	0	0	0	0	1	0	0	1	1	1	0
United States of America	0	1	1	0	0	0	1	0	0	0	1	0	0	0	0	1	1	1	1	1	0	0	Yes	1	1	1	1	1	1	0	0	0	0	1	1	0	0	Yes	0	0	0	0	0	0	0	0	1	0	1
United States of America	1	0	0	0	0	0	0	1	0	0	0	0	0	0	0	1	1	1	0	0	0	0	Yes	0	1	0	0	1	1	0	0	0	0	0	0	0	0	Yes	0	0	0	0	0	1	0	0	0	0	1
United States of America	1	0	0	0	0	0	0	1	0	0	0	0	0	0	0	1	0	0	0	0	0	0	Yes	0	0	1	0	0	0	0	0	0	0	0	0	0	0	Yes	1	0	0	0	0	0	0	0	0	0	1
United States of America	1	0	0	0	0	0	0	0	0	0	0	0	1	0	0	0	0	0	0	0	0	1	Yes	0	0	1	0	0	0	0	0	0	0	0	0	0	0	Yes	1	0	0	0	0	0	0	0	0	0	0
United States of America	1	0	0	0	0	0	0	0	0	0	1	0	0	0	0	0	1	1	0	0	0	0	Yes	0	0	0	0	0	0	0	0	0	0	0	1	0	1	Yes	0	0	1	0	0	0	0	0	0	0	1
United States of America	0	1	0	0	0	0	0	0	0	0	0	0	1	0	0	1	1	1	1	1	0	1	Yes	0	0	1	0	0	1	0	0	0	1	0	1	0	0	Yes	0	0	0	0	0	0	1	0	0	0	1
United States of America	1	0	0	0	0	0	0	0	0	0	0	0	1	0	0	1	1	1	1	1	0	0	Yes	0	1	1	0	1	1	0	0	0	0	0	1	0	0	Yes	0	0	0	0	0	0	0	0	1	0	1
United States of America	1	0	0	0	0	0	0	0	0	0	1	0	0	0	0	0	1	0	0	0	0	0	Yes	1	0	0	0	0	1	0	1	1	0	0	0	0	1	Yes	1	0	0	0	0	0	0	0	0	0	0
United States of America	1	0	0	0	0	0	0	0	0	0	0	0	1	0	0	0	1	0	0	0	0	0	Yes	0	0	0	0	0	0	0	0	0	0	0	1	0	1	Yes	1	0	0	0	0	0	0	0	0	0	0
United States of America	1	0	0	0	0	0	0	1	0	0	0	0	0	0	0	0	1	0	0	0	0	0	Yes	1	1	0	0	0	0	0	0	0	0	0	1	0	1	Yes	1	0	0	0	0	0	0	0	0	0	0
United States of America	1	0	0	0	0	0	0	0	0	0	1	0	0	0	0	1	0	0	1	0	0	0	Yes	1	1	1	1	1	1	1	1	0	1	1	1	0	1	Yes	0	1	0	1	0	1	1	0	0	0	0
United States of America	1	0	0	0	0	0	0	1	0	0	1	0	0	0	0	1	1	0	0	0	0	1	Yes	0	1	1	0	1	0	0	0	0	0	0	0	0	0	Yes	0	0	0	0	1	1	1	0	0	0	0
United States of America	1	0	0	0	0	0	0	0	0	1	1	0	0	0	0	0	1	1	1	1	0	0	Yes	1	1	1	1	0	1	1	1	1	1	1	1	1	0	Yes	1	0	0	0	0	0	0	0	0	0	1
United States of America	1	0	0	0	0	0	0	1	0	0	0	0	0	0	0	0	1	0	0	0	0	0	Yes	0	0	1	0	0	1	0	0	0	0	0	1	0	0	Yes	1	0	0	0	0	0	0	0	0	0	0
United States of America	0	1	0	0	0	0	0	0	1	0	0	0	0	0	0	1	0	0	0	0	0	0	Yes	0	0	0	0	0	0	0	0	0	0	0	0	0	0	Yes	1	0	0	0	0	0	0	0	0	0	0
United States of America	0	1	0	0	0	0	0	0	1	0	0	0	0	0	0	1	0	0	0	0	0	0	Yes	1	1	1	0	0	1	0	1	1	0	0	0	0	0	Yes	0	0	0	0	0	0	0	0	1	0	0
United States of America	1	0	0	0	0	0	0	0	0	0	1	0	0	0	0	0	1	0	0	0	0	0	Yes	0	0	1	0	0	0	0	0	0	0	0	0	0	0	Yes	0	0	0	0	0	1	1	0	0	0	1
United States of America	1	0	0	0	0	0	0	0	0	0	0	1	0	0	0	0	1	0	0	0	0	0	Yes	1	1	1	0	1	0	0	0	0	0	0	0	0	0	Yes	1	0	0	0	0	0	0	0	0	0	1
United States of America	1	0	0	0	0	0	0	0	0	0	1	0	0	0	0	1	1	0	0	0	0	0	Yes	0	1	1	0	1	0	0	0	0	0	0	0	0	0	Yes	0	0	0	1	0	1	1	0	0	0	0
United States of America	1	0	0	0	0	0	0	0	0	0	0	0	0	0	1	1	0	0	1	0	0	0	Yes	0	1	0	0	0	1	0	0	1	0	0	0	0	0	Yes	0	0	1	1	0	1	1	0	0	0	1
United States of America	1	0	0	0	0	0	0	1	0	0	0	0	0	0	0	1	0	0	0	0	0	0	Yes	0	0	0	0	0	0	0	0	0	0	0	0	0	0	Yes	0	0	0	0	0	1	0	0	0	0	0
United States of America	1	0	0	0	0	0	0	0	0	0	1	0	0	0	0	0	1	0	0	1	0	0	Yes	0	0	0	1	0	0	0	0	0	0	0	1	0	0	Yes	0	0	0	0	0	1	0	0	0	0	1
United States of America	1	0	0	0	0	0	0	0	0	0	0	0	1	0	0	1	1	0	0	1	1	0	Yes	0	1	1	0	0	1	0	0	1	0	0	1	1	0	Yes	1	0	0	0	0	0	0	0	0	0	1
United States of America	1	0	0	0	0	0	0	0	0	0	0	0	1	0	0	1	1	1	1	1	1	0	Yes	0	0	1	1	0	0	0	1	0	0	0	0	0	0	Yes	1	0	0	0	0	0	0	0	0	0	0
United States of America	1	0	0	0	0	0	0	0	0	0	1	0	0	0	0	1	0	0	0	0	0	0	Yes	0	1	0	0	0	1	0	0	0	0	0	0	1	0	Yes	1	0	0	0	0	0	0	0	0	0	0
United States of America	1	0	0	0	0	0	0	0	0	0	1	0	0	0	0	0	0	0	0	1	0	0	Yes	0	0	0	0	1	0	1	0	0	0	0	0	0	0	Yes	1	0	0	0	0	0	0	0	0	0	0
United States of America	1	0	0	0	0	0	0	0	0	0	1	0	0	0	0	0	1	1	0	0	0	0	Yes	0	0	0	0	0	0	0	0	0	0	0	1	0	0	Yes	1	0	0	0	0	0	0	0	0	0	0
United States of America	1	0	0	0	0	0	0	0	0	0	1	0	0	0	0	0	0	0	0	0	0	1	Yes	0	0	0	0	0	0	0	0	0	0	0	0	0	0	Yes	1	0	0	0	0	0	0	0	0	0	0
United States of America	0	1	0	0	0	0	1	1	0	0	0	0	0	0	0	0	1	1	0	0	0	0	Yes	0	0	0	0	0	0	0	0	0	1	0	0	0	1	Yes	0	0	0	0	0	1	0	0	0	0	0
United States of America	1	0	0	0	0	0	0	0	0	0	1	0	0	0	0	0	1	1	1	0	0	0	Yes	1	0	1	1	0	0	0	0	0	0	0	1	0	0	Yes	0	0	0	0	0	1	0	0	0	0	1
United States of America	0	0	0	0	0	0	1	1	0	0	0	0	0	0	0	0	1	0	0	1	0	0	Yes	0	1	0	0	0	1	0	1	0	0	1	0	0	0	Yes	0	0	0	0	0	1	0	0	0	0	1
United States of America	1	0	0	0	0	0	0	0	0	0	0	0	0	1	0	0	0	0	0	0	1	0	Yes	1	1	1	0	1	1	1	0	0	1	0	1	1	1	Yes	0	0	0	0	1	0	1	1	0	0	0
United States of America	1	0	0	0	0	0	0	0	0	0	1	0	1	0	0	1	1	1	1	1	0	0	Yes	0	1	0	1	0	0	0	0	0	0	1	0	0	0	Yes	1	0	0	0	0	0	0	0	0	0	0
United States of America	1	0	0	0	0	0	0	1	0	0	0	0	0	0	0	0	1	0	0	0	0	0	Yes	1	0	0	0	0	1	0	0	1	0	1	1	0	0	Yes	0	0	0	0	0	0	0	0	1	0	1
United States of America	1	0	0	0	0	0	0	0	1	0	0	1	1	0	0	1	1	0	0	1	0	0	Yes	1	0	0	0	0	0	0	0	0	0	0	0	0	0	Yes	0	0	0	1	0	1	0	0	0	0	1
United States of America	0	1	0	0	0	0	0	0	0	0	0	1	0	0	0	1	0	0	0	0	0	0	Yes	0	0	0	0	0	0	0	0	0	0	0	0	0	0	Yes	1	0	0	0	0	0	0	0	0	0	0
United States of America	1	0	0	0	0	0	0	1	0	0	0	0	0	0	0	1	0	0	0	0	0	0	Yes	1	0	0	0	0	0	0	0	0	0	0	1	0	0	Yes	1	0	0	0	0	0	0	0	0	0	0
United States of America	1	0	0	0	0	0	0	0	0	0	0	0	1	1	0	1	0	0	0	0	0	0	Yes	0	1	1	0	1	0	0	0	0	0	0	1	0	0	Yes	0	0	0	0	0	0	0	1	0	0	1
United States of America	1	0	0	0	0	0	0	0	0	0	1	0	0	0	0	0	0	0	0	1	0	0	Yes	0	1	1	0	1	1	0	0	0	0	0	1	0	0	Yes	0	0	0	0	1	0	1	1	1	0	1
United States of America	1	0	0	0	0	0	0	0	0	0	0	0	1	0	0	1	1	1	1	1	0	0	Yes	1	1	1	1	1	1	1	1	1	1	1	1	1	0	Yes	1	0	0	0	0	0	0	0	0	1	0
United States of America	1	0	0	0	0	0	0	0	0	0	0	1	0	0	0	0	1	1	0	0	0	0	Yes	1	1	0	0	0	0	0	0	0	0	0	0	0	0	Yes	0	0	0	1	0	0	0	0	1	0	0
United States of America	0	1	0	0	0	0	0	0	1	0	1	0	0	0	0	0	1	0	0	1	0	0	Yes	0	0	0	1	0	0	0	0	1	0	0	0	0	0	Yes	1	0	0	0	0	0	0	0	0	0	1
United States of America	0	1	0	0	0	0	0	0	1	0	0	0	0	0	0	1	1	1	0	1	0	0	Yes	0	0	1	0	0	1	0	0	0	0	1	1	0	0	Yes	1	0	0	0	0	0	0	0	0	0	0
United States of America	0	1	0	0	0	0	0	0	0	0	1	0	0	0	0	1	1	0	1	1	0	0	Yes	1	1	1	1	1	1	1	1	1	1	1	1	1	1	Yes	0	0	0	0	0	1	1	0	0	0	0
United States of America	1	0	0	0	0	0	0	0	0	0	0	0	1	0	0	0	1	0	0	0	0	0	Yes	0	0	0	0	1	1	0	0	0	0	0	1	1	0	Yes	0	0	1	0	1	0	0	0	0	0	1
United States of America	1	0	0	0	0	0	0	0	0	0	1	0	0	0	0	0	0	0	0	0	1	0	Yes	0	1	1	0	0	0	0	0	0	0	1	0	0	0	Yes	0	0	0	0	0	0	1	0	0	0	1
United States of America	1	0	0	0	0	0	0	0	0	0	1	0	0	0	0	0	0	0	1	0	0	0	Yes	0	1	1	1	0	1	0	1	1	0	0	1	0	0	Yes	0	0	0	0	0	1	0	0	0	0	1
United States of America	1	1	0	0	0	0	0	0	0	0	1	0	0	0	0	0	1	1	0	1	0	0	Yes	1	0	0	0	1	1	1	0	0	0	1	1	1	0	Yes	0	0	0	0	0	1	1	0	1	0	1
United States of America	1	0	0	0	0	0	0	1	0	0	0	0	0	0	0	0	1	0	0	0	0	0	Yes	0	0	0	0	0	0	0	0	0	0	0	1	0	0	Yes	1	0	0	0	0	0	0	0	0	0	1
United States of America	1	0	0	0	0	0	0	1	0	0	1	0	0	0	0	0	1	0	0	0	0	0	Yes	0	1	1	0	0	0	1	0	0	1	0	0	0	0	Yes	1	0	0	0	0	0	0	0	0	0	1
United States of America	1	0	0	0	0	0	0	1	0	0	0	0	0	0	0	0	1	0	0	0	0	0	Yes	1	1	1	0	1	1	1	1	0	0	1	1	0	0	Yes	1	0	0	0	0	0	0	0	0	0	1
United States of America	1	0	0	0	0	0	0	1	0	0	0	0	0	0	0	0	1	0	0	0	0	0	Yes	0	0	0	0	0	1	0	0	0	0	0	1	0	0	Yes	1	0	0	0	0	0	0	0	0	0	0
United States of America	1	0	0	0	0	0	0	0	0	0	0	0	1	0	0	0	1	0	0	0	0	0	Yes	0	1	1	0	0	1	0	0	0	0	0	0	0	0	Yes	1	0	0	0	0	0	0	0	0	0	0
United States of America	1	0	0	0	0	0	0	0	0	0	1	0	0	0	0	0	1	0	0	0	0	0	Yes	1	0	0	0	0	0	0	0	0	0	0	0	0	0	Yes	0	0	0	0	0	0	0	1	0	0	1
United States of America	1	0	0	0	0	0	0	0	0	0	0	0	1	0	0	0	0	0	0	1	0	0	Yes	0	1	1	0	0	0	0	0	0	0	0	0	0	0	Yes	0	0	0	0	0	1	1	0	0	0	0
United States of America	1	0	0	0	0	0	0	0	0	0	1	0	0	0	0	0	1	0	0	0	0	0	Yes	1	0	0	1	1	1	1	1	1	1	1	1	1	0	Yes	1	0	0	0	0	0	0	0	0	0	0
United States of America	1	0	0	0	0	0	0	0	0	0	1	0	0	0	0	1	0	0	0	0	0	0	Yes	0	0	0	1	0	0	0	0	0	0	0	0	0	0	Yes	0	0	0	1	0	1	1	0	0	0	1
United States of America	1	0	0	0	0	0	0	0	0	0	1	0	0	0	0	0	1	0	0	0	0	0	Yes	1	0	0	0	0	0	0	0	1	0	0	0	0	0	Yes	1	0	0	0	0	0	0	0	0	0	0
United States of America	1	0	0	0	0	0	0	1	0	0	1	1	0	0	0	0	1	0	0	1	0	1	Yes	0	1	0	1	0	1	0	1	0	0	0	1	0	1	Yes	0	0	1	0	1	0	1	1	0	0	1
United States of America	1	0	0	0	0	0	0	0	1	0	0	0	0	0	0	1	1	0	0	1	0	0	Yes	1	1	1	0	1	1	1	1	1	0	1	1	1	1	Yes	1	0	0	0	0	0	0	0	0	0	0
United States of America	1	0	0	0	0	0	0	1	0	0	1	0	1	0	0	0	1	0	0	0	0	0	Yes	0	0	1	0	1	0	1	0	0	0	0	1	0	0	Yes	0	0	0	0	0	0	0	0	0	0	0
United States of America	1	0	0	0	0	0	0	0	0	0	0	1	0	0	1	1	0	0	0	0	0	0	Yes	0	1	1	0	1	1	1	0	0	0	0	0	1	1	Yes	1	0	0	0	0	0	0	0	0	0	1
United States of America	1	0	0	0	0	0	0	0	1	0	0	0	0	0	1	1	1	1	0	1	0	0	Yes	1	1	1	1	1	1	1	1	1	1	1	1	1	1	Yes	0	0	0	0	0	0	0	0	1	0	1
United States of America	1	0	0	0	0	0	0	0	0	0	1	0	0	0	0	0	0	0	0	0	0	1	Yes	0	0	1	0	0	0	0	0	0	0	0	1	0	0	Yes	1	0	0	0	0	0	0	0	0	0	0
United States of America	1	0	0	0	0	0	0	0	0	0	0	0	0	0	1	0	0	0	0	0	0	1	Yes	1	1	1	1	1	0	0	0	0	0	0	1	0	0	Yes	1	0	0	0	0	0	0	0	0	0	1
United States of America	1	0	0	0	1	0	0	1	0	0	0	0	0	0	0	0	1	0	0	0	0	0	Yes	0	0	1	0	1	0	0	0	0	0	0	1	0	0	Yes	1	0	0	0	0	0	0	0	0	0	1
United States of America	1	0	0	0	0	0	0	0	0	0	1	0	0	0	0	1	0	0	1	1	0	0	Yes	0	1	0	1	0	1	0	1	1	1	0	0	0	1	Yes	0	0	1	0	0	0	1	0	0	0	1
United States of America	1	0	0	0	0	0	0	1	0	0	0	0	1	1	0	1	1	1	1	1	1	1	Yes	0	1	0	0	0	1	0	1	0	0	0	0	1	0	Yes	0	0	0	1	0	0	0	0	1	0	1
United States of America	0	0	0	0	0	0	1	0	1	0	1	0	0	0	1	0	0	0	0	1	0	1	Yes	1	1	1	1	1	1	1	1	1	1	1	1	1	1	Yes	0	0	0	0	0	0	1	0	0	0	1
United States of America	0	1	0	0	0	0	0	0	1	0	0	0	0	0	0	0	1	1	0	1	0	0	Yes	0	1	0	0	0	0	0	0	0	0	0	0	0	0	Yes	1	0	0	0	0	0	0	0	0	0	0
United States of America	1	0	0	0	0	0	0	0	0	0	1	0	0	0	0	1	1	0	1	1	0	0	Yes	1	0	0	0	1	1	0	1	1	0	0	0	1	0	Yes	0	0	0	0	0	0	0	0	0	0	1
United States of America	0	1	0	0	0	0	0	0	1	0	0	0	0	0	0	1	1	0	0	1	0	0	Yes	0	1	0	0	0	0	0	0	1	0	0	0	0	0	Yes	0	0	0	0	0	0	0	1	0	0	0
United States of America	1	1	0	0	1	0	0	0	1	0	0	0	0	0	0	0	1	0	0	0	0	0	Yes	0	0	0	0	1	1	0	0	0	1	0	0	0	0	Yes	0	0	0	0	0	1	0	0	0	0	0
United States of America	1	0	0	0	0	0	0	0	0	0	0	0	0	1	0	0	0	0	0	0	0	0	Yes	0	1	1	0	0	1	0	1	1	0	1	1	1	0	Yes	1	0	0	0	0	0	1	0	0	0	1
United States of America	0	1	0	0	0	0	0	0	1	0	0	0	0	0	0	0	1	0	0	1	1	0	Yes	1	0	0	0	0	0	1	0	1	0	1	1	0	1	Yes	1	0	0	0	0	0	0	0	0	0	1
United States of America	0	1	0	0	0	0	0	0	1	0	0	0	0	0	0	0	1	0	0	0	0	0	Yes	1	1	1	1	1	1	1	1	1	0	1	1	1	0	Yes	1	0	0	0	0	0	0	0	0	0	1
United States of America	1	0	0	0	0	0	0	0	0	0	1	0	0	0	0	1	1	1	0	1	0	0	Yes	0	0	1	0	0	0	0	0	0	0	0	0	0	1	Yes	0	0	0	0	0	0	1	0	0	0	1
United States of America	1	0	0	0	0	0	0	0	0	0	1	0	1	0	1	0	1	1	0	1	0	1	Yes	1	0	1	0	1	1	1	0	0	0	0	1	1	0	Yes	0	0	0	0	0	0	0	0	1	0	1
United States of America	1	0	0	0	0	0	0	0	1	0	0	0	0	0	0	1	0	1	0	0	0	0	Yes	0	0	0	0	0	0	0	0	0	0	0	0	0	0	Yes	0	0	1	0	0	0	0	0	0	0	0
United States of America	1	0	0	0	0	0	0	0	1	0	0	0	0	0	0	1	0	0	0	0	0	1	Yes	1	1	1	0	1	1	1	1	1	1	1	1	1	1	Yes	1	0	0	0	0	0	0	0	0	0	1
United States of America	0	1	0	0	0	0	0	0	0	0	1	0	0	0	0	0	1	1	0	0	0	0	Yes	0	0	0	0	0	0	0	0	0	0	0	0	0	0	Yes	1	0	0	0	0	0	0	0	0	0	0
United States of America	1	0	0	0	0	0	0	1	0	0	0	0	0	0	0	1	0	1	0	0	0	0	Yes	0	1	0	0	1	0	0	0	0	0	1	1	0	0	Yes	1	0	0	0	0	0	0	0	0	0	1
United States of America	1	1	0	0	0	0	0	0	0	0	1	0	0	0	0	0	1	0	0	0	0	0	Yes	0	0	0	0	0	0	0	0	0	0	0	0	0	0	Yes	0	0	0	0	0	0	0	0	0	0	0
United States of America	1	0	0	0	0	0	0	0	1	0	0	0	0	0	0	1	0	0	0	0	0	0	Yes	0	0	1	0	0	0	0	0	0	0	0	1	0	0	Yes	0	0	1	0	0	0	0	0	1	0	1
United States of America	1	0	0	0	0	0	0	1	0	0	0	0	0	0	0	0	1	0	0	0	0	0	Yes	1	1	1	0	0	1	1	0	1	0	0	1	0	0	Yes	1	0	0	0	0	0	0	0	0	0	1
United States of America	1	0	0	0	0	0	0	0	0	0	0	0	1	0	0	0	0	0	0	0	1	0	Yes	0	0	1	0	1	0	0	0	0	0	0	1	0	0	Yes	0	0	0	0	0	1	0	0	0	0	1
United States of America	1	0	0	0	0	0	0	0	0	0	0	1	0	0	0	0	1	0	0	0	0	0	Yes	0	0	1	0	0	0	0	0	0	0	0	0	0	0	Yes	1	0	0	0	0	0	0	0	0	0	0
United States of America	0	0	0	0	0	0	1	0	0	0	0	0	0	0	1	0	1	0	0	0	0	0	Yes	1	1	1	0	0	0	0	0	0	0	0	0	0	0	Yes	1	0	0	0	0	0	0	0	0	0	0
United States of America	1	0	0	0	0	0	0	1	0	0	0	1	0	1	0	0	1	0	1	1	0	0	Yes	1	0	0	0	1	1	1	1	0	0	0	1	1	1	Yes	0	0	0	0	0	0	1	0	0	0	1
United States of America	1	0	0	0	0	0	0	1	0	0	0	0	0	0	0	1	0	0	0	0	0	0	Yes	0	1	1	1	0	1	0	0	0	0	0	0	0	0	Yes	1	0	0	0	0	0	0	0	0	0	1
United States of America	1	0	0	0	0	0	0	0	0	0	1	0	0	0	0	1	1	0	0	1	0	0	Yes	0	1	0	1	0	0	0	0	1	0	0	1	0	0	Yes	1	0	0	0	0	0	0	0	0	0	1
United States of America	0	1	0	0	0	0	0	0	0	0	1	0	0	0	0	1	0	0	0	0	0	0	Yes	1	1	1	0	0	1	0	0	1	0	0	1	1	0	Yes	1	0	0	0	0	0	0	0	0	0	1
United States of America	1	0	0	0	0	0	0	0	0	0	0	0	0	1	1	0	1	0	0	0	0	0	Yes	0	0	0	0	1	0	0	0	0	0	0	1	1	0	Yes	0	0	0	0	0	1	0	0	0	0	1
United States of America	1	0	0	0	0	0	0	0	0	0	0	0	0	1	0	0	1	1	0	0	0	0	Yes	0	0	1	0	0	0	0	0	0	0	0	0	0	1	Yes	0	0	1	0	1	0	0	0	0	0	1
United States of America	1	0	0	0	0	0	0	1	0	0	0	0	0	0	0	1	0	0	0	0	0	0	Yes	0	1	1	0	0	0	0	0	0	0	0	0	0	0	Yes	1	0	0	0	0	0	0	0	0	0	1
United States of America	1	0	0	0	0	0	0	0	0	0	1	0	0	0	0	0	0	0	0	0	0	1	Yes	0	1	0	0	0	0	0	0	0	0	0	1	0	1	Yes	1	0	0	0	0	0	0	0	0	0	0
United States of America	1	0	0	0	0	0	0	0	0	0	1	0	0	0	0	0	1	1	1	0	1	1	Yes	0	1	0	0	0	0	0	0	0	0	0	0	0	1	Yes	1	0	0	0	0	1	0	0	0	0	1
United States of America	0	1	0	0	0	0	0	0	0	0	0	0	0	0	1	1	0	0	0	0	0	0	Yes	0	0	0	0	0	1	1	0	0	0	0	0	0	0	Yes	0	0	0	0	0	0	0	0	0	0	1
United States of America	1	0	0	0	0	0	0	0	0	0	0	0	1	0	0	1	0	1	0	1	0	0	Yes	1	1	0	0	1	1	0	0	1	0	1	1	1	0	Yes	1	0	0	0	0	0	0	0	0	0	1
United States of America	1	0	0	0	0	0	0	0	1	0	0	0	0	0	0	0	0	1	0	0	0	0	Yes	1	1	0	0	0	0	0	0	0	0	0	0	0	0	Yes	0	0	0	0	0	0	0	0	0	0	0
United States of America	1	0	0	0	0	0	0	1	0	0	0	1	0	0	1	1	0	1	1	1	0	0	Yes	0	0	0	0	0	0	0	0	0	0	0	0	0	0	Yes	1	0	0	0	0	0	0	0	0	0	1
United States of America	1	0	0	0	0	0	0	1	0	0	0	0	0	0	0	1	0	0	0	0	0	0	Yes	0	1	0	0	0	0	0	0	0	0	0	1	0	0	Yes	1	0	0	0	0	0	0	0	0	0	0
United States of America	1	0	0	0	0	0	0	0	0	0	1	0	0	0	0	0	0	1	0	0	0	0	Yes	1	0	0	0	0	0	0	0	0	1	0	1	0	0	Yes	1	0	0	0	0	0	0	0	0	0	1
United States of America	1	0	0	0	0	0	0	1	0	0	0	0	0	0	0	0	1	0	0	0	0	0	Yes	0	0	1	0	0	0	0	0	0	0	0	0	0	0	Yes	1	0	0	0	0	0	0	0	0	0	0
United States of America	1	0	0	0	0	0	0	0	1	0	0	0	0	0	0	0	1	0	0	0	0	0	Yes	0	0	1	0	0	0	0	0	0	0	0	0	0	0	Yes	1	0	0	0	0	0	0	0	0	0	0
United States of America	1	0	0	0	0	0	0	0	1	0	0	0	0	0	0	0	1	0	0	0	0	0	Yes	1	1	1	1	1	1	1	1	1	1	1	1	1	0	Yes	0	0	0	0	0	0	0	0	1	0	1
United States of America	1	0	0	0	0	0	0	0	0	0	0	1	0	0	0	0	0	0	0	0	0	1	Yes	0	0	1	0	0	0	0	0	0	0	0	0	0	0	Yes	1	0	0	0	0	0	0	0	0	0	0
United States of America	1	0	0	0	0	0	0	0	0	0	1	0	0	0	0	0	1	0	0	1	0	0	Yes	0	0	0	0	0	0	0	0	0	0	0	0	0	0	Yes	0	0	1	0	1	0	0	0	0	0	1
United States of America	1	0	0	0	0	0	0	0	0	0	1	0	0	0	0	0	0	0	0	1	0	0	Yes	0	0	1	0	0	0	0	0	0	0	0	1	0	1	Yes	0	0	1	1	0	0	0	0	0	0	1
United States of America	1	0	0	0	0	0	0	1	0	0	0	0	0	0	0	0	1	0	0	0	0	1	Yes	0	1	0	0	0	0	0	0	0	0	0	1	0	0	Yes	1	0	0	0	0	0	0	0	0	0	0
United States of America	1	0	0	0	0	0	0	0	0	0	1	0	0	0	0	0	0	1	0	0	0	0	Yes	0	0	0	0	0	0	0	0	0	0	0	1	0	0	Yes	1	0	0	0	0	0	0	0	0	0	1
United States of America	1	0	0	0	0	0	0	0	0	0	0	0	0	1	1	0	1	0	0	0	0	0	Yes	0	0	0	0	1	0	0	0	0	0	0	1	1	0	Yes	0	0	0	0	0	1	0	0	0	0	1
United States of America	1	0	0	0	0	0	0	1	0	0	1	0	0	0	0	1	1	0	0	1	0	0	Yes	0	0	0	0	0	0	0	0	0	0	0	0	0	0	Yes	1	0	0	0	0	0	0	0	0	0	0
United States of America	1	0	0	0	0	0	0	0	0	0	1	0	0	0	0	1	0	0	0	0	0	0	Yes	0	1	1	0	0	0	0	0	0	0	0	0	0	0	Yes	0	0	0	0	0	1	1	0	0	0	1
United States of America	0	1	0	0	0	0	0	0	1	0	0	0	0	0	0	1	0	0	0	0	0	0	Yes	0	0	0	0	0	0	0	0	0	0	0	1	0	0	Yes	1	0	0	0	0	0	0	0	0	0	0
United States of America	0	1	0	0	0	0	1	1	0	0	0	0	0	0	0	0	1	1	1	1	1	0	Yes	0	0	0	0	1	1	0	0	0	0	0	0	0	0	Yes	1	0	0	0	0	0	0	0	0	0	0
United States of America	0	0	0	0	0	0	1	0	0	0	0	0	1	0	0	0	0	0	0	0	0	1	Yes	0	0	0	0	0	1	0	0	0	0	0	1	0	0	Yes	1	0	0	0	0	0	0	0	0	0	0
United States of America	1	0	0	0	0	0	0	1	0	0	0	0	0	0	0	1	0	0	0	0	0	0	Yes	1	1	0	1	0	0	0	1	1	0	1	1	0	1	Yes	1	0	0	0	0	0	0	0	0	0	1
United States of America	1	0	0	0	0	0	0	0	1	0	0	0	0	0	0	1	1	0	0	1	0	1	Yes	0	0	1	0	0	0	0	0	0	0	0	1	0	1	Yes	0	0	1	0	0	0	0	0	0	1	1
United States of America	1	0	0	0	0	0	0	0	0	0	0	0	1	0	0	1	0	1	1	1	0	0	Yes	1	1	0	0	0	0	0	0	0	0	0	1	0	0	Yes	1	0	0	0	0	0	0	0	0	0	1
United States of America	0	0	0	0	0	0	1	1	1	0	1	0	0	1	0	0	1	1	1	0	1	0	Yes	0	0	0	0	0	0	0	0	0	0	0	1	0	0	Yes	0	0	0	0	1	0	0	0	1	0	1
United States of America	0	1	0	0	0	0	0	0	1	0	0	0	0	0	0	0	1	0	0	0	0	0	Yes	0	0	1	1	1	0	1	0	0	1	1	0	0	0	Yes	0	0	0	0	0	0	1	0	0	0	0
United States of America	0	0	0	0	0	0	1	1	0	0	0	0	0	0	0	1	0	0	0	0	0	1	Yes	1	1	0	0	0	0	0	0	0	0	0	1	1	0	Yes	0	1	0	1	1	1	0	1	1	0	1
United States of America	1	0	0	0	0	0	0	0	0	0	0	0	1	0	0	0	1	0	0	0	0	0	Yes	0	0	0	0	1	0	0	0	0	0	1	0	0	0	Yes	1	0	0	0	0	0	0	0	0	0	1
United States of America	0	1	0	0	0	0	0	0	0	0	1	0	0	0	0	0	0	0	0	0	0	1	Yes	0	0	0	0	1	0	0	0	0	1	0	1	0	1	Yes	0	0	1	0	1	0	1	1	1	0	1
United States of America	0	1	0	0	0	0	1	0	0	0	0	0	0	1	0	0	1	1	0	0	0	1	Yes	0	0	1	0	0	0	0	0	0	0	0	1	0	0	Yes	0	1	0	0	0	0	0	0	1	0	1
United States of America	1	0	0	0	0	0	0	0	0	0	1	0	0	0	0	0	0	0	0	0	1	0	Yes	0	0	0	0	0	0	0	0	0	0	0	1	0	1	Yes	1	1	0	0	0	1	0	0	0	0	1
United States of America	0	0	0	0	0	0	1	1	0	0	0	1	0	0	0	1	0	0	0	1	0	0	Yes	0	1	1	0	0	0	0	0	0	0	0	0	0	0	Yes	0	0	1	0	1	0	0	0	1	0	1
United States of America	0	1	0	0	0	0	0	0	1	0	0	0	0	0	0	0	1	0	0	0	0	0	Yes	0	1	1	0	0	0	0	1	1	1	0	0	0	0	Yes	1	0	0	0	0	0	0	0	0	0	1
United States of America	0	0	0	0	0	0	1	0	0	0	0	0	0	0	1	1	1	0	0	0	0	0	Yes	0	1	1	0	1	0	0	0	0	0	0	1	1	0	Yes	0	0	0	1	0	0	1	0	0	0	1
United States of America	1	0	0	0	0	0	0	0	1	0	0	0	0	0	0	0	0	0	0	1	0	0	Yes	0	1	1	0	0	1	0	0	0	0	0	1	0	0	Yes	1	0	0	0	0	0	0	0	0	0	0
United States of America	1	0	0	0	0	0	0	1	0	0	0	0	0	0	0	0	1	0	0	0	0	0	Yes	0	1	1	0	1	1	0	0	1	1	1	0	0	0	Yes	0	0	0	1	0	1	1	0	0	0	1
United States of America	1	0	0	0	0	0	0	0	1	0	0	0	0	0	0	1	1	1	1	1	1	0	Yes	1	1	1	0	0	0	0	0	0	0	0	0	0	0	Yes	0	0	1	0	0	0	0	0	0	0	1
United States of America	0	1	0	0	0	0	0	1	0	0	0	0	0	0	0	0	1	0	0	0	0	0	Yes	1	1	1	0	0	1	0	0	0	0	0	0	0	0	Yes	0	0	0	0	0	0	0	0	1	0	0
United States of America	0	1	0	0	0	0	0	0	0	0	0	0	1	0	0	1	0	0	0	0	0	1	Yes	1	1	0	0	1	1	0	0	0	0	0	0	0	0	Yes	0	0	0	0	0	0	0	1	0	0	0
United States of America	1	0	0	0	0	0	0	1	0	0	0	0	0	0	0	0	0	1	0	0	0	0	Yes	0	1	0	0	0	0	0	0	0	0	0	0	0	0	Yes	1	0	0	0	0	0	0	0	0	0	0
United States of America	1	0	0	0	0	0	0	1	0	0	0	0	0	0	0	0	0	0	0	0	0	1	Yes	0	1	1	0	0	0	0	0	0	0	0	0	0	0	Yes	1	0	0	0	0	0	0	0	0	0	1
United States of America	1	0	0	0	0	0	0	0	0	0	0	1	0	0	0	0	1	0	0	1	0	0	Yes	0	0	0	0	0	0	0	0	0	0	0	0	0	0	Yes	0	0	1	0	1	0	0	0	0	0	1
United States of America	1	0	0	0	0	0	0	1	0	0	0	0	0	0	0	1	1	0	0	1	0	0	Yes	0	0	0	1	0	0	0	0	0	0	0	0	0	0	Yes	1	0	0	0	0	0	0	0	0	0	0
United States of America	1	0	0	0	0	0	0	0	0	0	1	0	0	0	0	1	0	0	0	1	0	0	Yes	0	1	0	0	0	0	0	0	0	0	0	0	0	0	Yes	0	0	1	0	0	0	0	0	0	0	1
United States of America	0	0	0	0	0	0	1	0	0	0	0	0	1	0	0	0	0	0	0	1	0	0	Yes	1	1	1	1	1	1	1	1	1	1	1	1	1	1	Yes	0	0	0	0	1	0	1	0	1	0	1
United States of America	1	0	0	0	0	0	0	1	0	0	0	0	0	0	0	0	1	0	0	0	0	0	Yes	0	0	1	0	0	1	0	0	0	1	0	1	0	0	Yes	1	0	0	0	0	0	0	0	0	0	1
United States of America	1	0	0	0	0	0	0	0	0	0	1	0	0	0	0	1	1	1	0	1	0	0	Yes	0	1	1	1	0	0	0	0	1	1	1	1	1	0	Yes	0	0	0	0	0	1	0	0	0	0	1
United States of America	0	1	0	0	0	0	0	0	0	0	1	0	0	0	0	1	0	0	0	1	0	0	Yes	1	1	1	1	1	1	1	1	1	0	1	1	1	0	Yes	0	0	0	0	0	1	1	0	0	0	1
United States of America	1	0	0	0	0	0	0	0	1	0	0	0	0	0	0	0	1	0	0	0	0	0	Yes	0	1	1	0	1	1	0	0	0	1	0	1	0	0	Yes	0	0	1	0	1	0	0	0	0	0	1
United States of America	1	0	0	0	0	0	0	0	0	0	1	0	0	0	0	0	0	0	0	1	0	0	Yes	0	0	0	0	0	0	0	0	0	0	0	1	1	0	Yes	1	0	0	0	0	0	0	0	0	0	1
United States of America	1	0	0	0	0	0	0	0	0	0	1	0	0	0	0	1	1	0	0	1	0	1	Yes	0	1	0	0	0	0	0	0	0	0	0	1	0	0	Yes	0	0	0	1	1	0	1	0	0	0	0
United States of America	1	0	0	0	0	0	0	0	1	0	0	0	0	0	0	1	1	0	0	1	0	0	Yes	1	1	1	0	0	1	1	1	1	0	1	1	1	0	Yes	1	0	0	0	0	0	0	0	0	0	0
United States of America	1	0	0	0	0	0	0	0	0	0	1	0	0	0	0	1	1	1	1	1	0	0	Yes	1	1	1	0	1	1	1	0	0	0	0	1	0	0	Yes	0	0	0	0	0	1	0	0	0	0	1
United States of America	0	1	0	0	0	0	0	1	0	0	0	0	0	0	0	1	1	0	0	0	0	0	Yes	1	1	1	0	0	1	0	1	0	0	1	0	1	0	Yes	0	0	0	1	1	0	0	0	0	0	0
United States of America	1	0	0	0	0	0	0	0	0	0	0	1	0	0	0	0	0	0	0	1	0	0	Yes	0	1	0	0	0	1	1	0	0	0	0	0	0	1	Yes	0	0	0	0	0	0	1	0	0	0	0
United States of America	1	0	0	0	0	0	0	0	0	0	1	0	0	0	0	1	0	0	0	0	0	0	Yes	0	0	0	0	1	0	0	0	0	0	0	1	0	0	Yes	1	0	0	0	0	0	0	0	0	0	0
United States of America	1	0	0	0	0	0	0	1	0	0	0	0	0	0	0	0	0	0	0	0	0	1	Yes	1	0	0	0	0	0	0	0	0	0	0	0	0	0	Yes	1	0	0	0	0	0	0	0	0	0	0
United States of America	1	0	0	0	0	0	0	1	0	0	0	1	0	0	0	1	1	0	0	1	0	0	Yes	1	1	1	1	1	1	1	1	1	1	1	1	1	0	Yes	0	0	1	1	0	0	0	0	0	0	1
United States of America	1	1	0	0	0	0	0	0	0	0	1	0	0	0	0	1	1	0	0	1	0	0	Yes	0	1	0	0	1	0	0	0	0	0	0	0	0	0	Yes	1	0	0	0	0	0	0	0	0	0	1
United States of America	1	0	0	0	0	0	0	0	0	0	0	0	1	0	0	1	1	1	0	1	0	0	Yes	1	1	1	0	1	1	1	1	1	1	1	0	0	0	Yes	1	0	0	0	0	0	0	0	0	0	1
United States of America	1	0	0	0	0	0	0	0	1	0	0	0	0	0	0	0	1	1	0	0	0	0	Yes	1	0	1	0	0	0	0	0	0	0	0	0	0	0	Yes	1	0	0	0	0	0	0	0	0	0	1
United States of America	1	0	0	0	0	0	0	0	0	0	0	0	0	0	1	0	0	0	0	0	0	1	Yes	0	1	1	0	0	0	0	0	1	0	0	1	1	0	Yes	0	0	0	0	0	0	0	0	1	0	1
United States of America	1	0	0	0	0	0	0	1	0	0	0	0	0	0	0	0	1	0	0	0	0	0	Yes	0	0	1	0	0	0	0	0	0	0	0	1	0	0	Yes	1	0	0	0	0	0	0	0	0	0	0
United States of America	1	0	0	0	0	0	0	1	0	0	0	0	0	0	0	0	1	1	0	0	0	0	Yes	0	0	1	0	0	0	0	0	0	0	0	0	0	0	Yes	1	0	0	1	0	0	0	0	0	0	0
United States of America	1	0	0	0	0	0	0	0	0	0	0	0	1	0	0	0	1	0	0	0	0	0	Yes	1	1	1	0	1	1	0	0	0	0	0	1	0	0	Yes	1	0	0	0	0	0	0	0	0	0	1
United States of America	1	0	0	0	0	0	0	0	0	0	0	0	1	0	0	0	0	0	0	0	0	1	Yes	0	0	1	0	1	0	0	0	0	0	0	0	0	1	Yes	0	0	0	0	0	0	1	0	0	0	0
United States of America	0	1	0	0	0	0	0	0	0	0	1	0	0	0	0	1	0	0	0	1	0	0	Yes	1	0	0	0	0	0	0	1	0	0	0	0	0	0	Yes	1	0	0	0	0	0	0	0	0	0	1
United States of America	1	0	0	0	0	0	0	0	0	0	1	0	0	0	0	1	1	1	1	1	0	0	Yes	0	0	0	0	1	0	0	0	0	0	0	0	0	0	Yes	1	0	0	0	0	0	0	0	0	0	1
United States of America	1	0	0	0	0	0	0	0	0	0	0	1	0	0	0	1	1	1	0	0	0	0	Yes	0	0	0	0	1	1	0	0	0	0	0	0	0	0	Yes	1	0	0	0	0	0	0	0	0	0	1
United States of America	0	1	0	0	0	0	0	1	0	0	0	0	0	0	0	0	1	0	0	0	0	0	Yes	0	0	0	0	0	0	0	0	0	0	0	1	0	0	Yes	0	0	1	1	1	1	0	0	0	0	0
United States of America	1	0	0	0	0	0	0	1	0	0	0	0	0	0	0	1	1	1	0	1	0	0	Yes	0	1	1	0	1	1	0	0	0	0	0	1	0	1	Yes	1	0	0	0	0	0	0	0	0	0	0
United States of America	1	0	0	0	0	0	0	0	0	0	0	0	1	0	0	0	0	0	0	0	0	1	Yes	0	1	1	0	0	0	0	0	0	0	0	0	1	1	Yes	0	0	1	1	1	1	1	0	0	0	0
United States of America	1	0	0	0	0	0	0	1	0	0	1	0	1	0	0	1	1	0	1	1	0	0	Yes	1	0	1	0	0	0	1	1	0	0	0	0	0	1	Yes	1	0	0	0	0	0	0	0	0	0	1
United States of America	1	0	0	0	0	0	0	0	0	0	0	0	1	0	0	0	1	0	0	0	0	0	Yes	0	0	1	0	0	0	0	0	0	0	0	0	0	0	Yes	1	0	0	0	0	0	0	0	0	0	0
United States of America	1	0	0	0	0	0	0	0	0	0	0	0	1	0	0	1	1	0	0	1	0	0	Yes	0	1	0	0	0	0	0	0	0	0	0	0	1	0	Yes	1	0	0	0	0	0	0	0	0	0	1
United States of America	1	0	0	0	0	0	0	1	0	0	0	0	0	0	0	1	1	0	0	0	0	0	Yes	0	0	0	0	0	0	0	0	0	0	0	1	0	0	Yes	0	0	0	0	0	0	0	0	0	0	0
United States of America	1	0	0	0	0	0	0	0	0	0	1	0	0	0	0	1	1	0	1	1	0	0	Yes	0	1	1	1	1	1	1	0	0	0	0	1	1	1	Yes	0	0	0	0	0	0	0	0	1	0	1
United States of America	1	0	0	0	0	0	0	0	1	0	0	0	0	0	0	0	1	0	0	0	0	0	Yes	1	1	0	1	0	0	0	0	0	0	0	0	0	0	Yes	1	0	0	0	0	0	0	0	0	0	1
United States of America	1	0	0	0	0	0	0	0	0	0	1	0	0	0	0	1	0	0	1	1	0	0	Yes	1	1	1	1	1	1	1	1	1	1	1	1	1	1	Yes	0	0	0	0	0	1	1	0	1	0	1
United States of America	1	0	0	0	0	0	0	0	0	0	1	0	0	0	0	0	1	0	0	0	0	0	Yes	0	1	0	0	0	0	1	1	0	0	0	1	0	0	Yes	0	0	0	0	0	0	0	0	0	0	1
United States of America	1	0	0	0	0	0	0	1	0	0	0	0	0	0	0	0	1	0	0	0	0	0	Yes	0	0	1	0	1	0	0	0	0	0	0	0	1	0	Yes	1	0	0	0	0	0	0	0	0	0	0
United States of America	1	0	0	0	0	0	0	1	0	0	0	0	0	0	0	0	1	0	0	0	0	0	Yes	1	0	0	1	0	1	1	1	1	0	1	1	1	0	Yes	0	0	1	0	0	0	0	0	0	0	1
United States of America	1	0	0	0	0	0	0	1	0	0	0	0	0	0	0	0	1	0	0	0	0	0	Yes	0	0	1	0	0	0	0	0	0	0	0	1	0	0	Yes	1	0	0	0	0	0	0	0	0	0	1
United States of America	1	0	0	0	0	0	0	0	0	0	0	0	1	0	0	1	1	0	0	1	0	0	Yes	0	0	1	0	0	0	0	0	0	0	0	1	0	0	Yes	0	0	0	0	0	1	0	0	1	0	1
United States of America	1	0	0	0	0	0	0	1	0	0	1	0	0	0	0	0	1	0	0	0	0	0	Yes	0	0	1	0	0	0	0	0	0	0	0	1	0	1	Yes	0	0	0	0	0	0	0	0	0	0	1
United States of America	1	0	0	0	0	0	0	0	0	0	1	0	0	0	0	1	0	0	0	0	0	0	Yes	0	0	0	0	0	0	0	0	0	0	0	0	0	1	Yes	1	0	0	0	0	0	0	0	0	0	0
United States of America	1	0	0	0	0	0	0	1	0	0	0	0	0	0	0	0	1	0	0	0	0	0	Yes	0	0	1	0	0	0	0	0	1	0	0	0	0	0	Yes	1	0	0	0	0	0	0	0	0	0	0
United States of America	1	0	0	0	0	0	0	0	0	0	1	0	0	0	0	0	0	0	0	1	0	0	Yes	1	0	1	1	0	1	1	1	1	0	0	1	0	1	Yes	0	0	0	0	0	1	0	0	0	0	1
United States of America	1	0	0	0	0	0	0	0	0	0	0	0	1	0	0	0	1	0	1	1	0	0	Yes	0	0	0	1	0	0	1	0	0	0	0	1	0	0	Yes	1	0	0	0	0	0	0	0	0	0	1
United States of America	1	0	0	0	0	0	0	0	1	0	0	0	0	0	0	0	1	0	0	0	0	0	Yes	0	1	0	0	0	0	0	0	0	0	0	0	0	0	Yes	0	1	1	0	0	0	1	0	0	0	1
United States of America	1	0	0	0	0	0	0	0	0	0	1	0	0	0	0	1	1	0	0	1	0	0	Yes	1	1	1	0	1	1	1	0	1	0	0	1	0	1	Yes	0	0	0	0	0	1	0	0	0	0	1
United States of America	1	0	0	0	0	0	0	1	0	0	0	0	0	0	0	0	1	0	0	0	0	0	Yes	0	0	0	0	1	0	0	0	0	0	0	1	0	0	Yes	1	0	0	0	0	0	0	0	1	0	1
United States of America	1	0	0	0	0	0	0	0	0	0	0	1	0	0	0	0	0	0	0	0	0	1	Yes	1	0	1	0	0	1	0	0	0	0	0	1	1	0	Yes	0	0	0	0	0	0	0	0	0	0	0
United States of America	1	0	0	0	0	0	0	0	1	0	0	0	0	0	0	0	1	0	0	1	0	0	Yes	0	1	1	0	0	0	0	0	0	0	0	0	0	0	Yes	1	0	0	0	0	0	0	0	0	0	1
United States of America	1	0	0	0	0	0	0	0	0	0	0	1	0	0	0	1	0	0	1	1	0	0	Yes	0	1	1	0	0	1	0	0	0	0	0	0	0	0	Yes	0	0	0	0	1	0	0	0	0	0	1
United States of America	1	0	0	0	0	0	0	0	0	0	0	1	0	0	0	0	1	0	0	0	0	0	Yes	0	0	0	0	1	0	0	0	0	0	0	0	0	0	Yes	0	0	0	0	0	1	1	0	0	0	1
United States of America	1	0	0	0	0	0	0	1	0	0	0	0	0	0	0	0	1	0	0	0	0	0	Yes	0	1	1	0	1	1	0	0	0	0	0	1	0	0	Yes	0	0	1	1	0	0	0	0	1	0	1
United States of America	1	0	0	0	0	0	0	1	0	0	0	0	0	0	0	1	0	0	0	0	0	0	Yes	0	0	1	0	0	0	0	0	0	0	0	1	0	0	Yes	0	0	0	1	0	0	0	0	0	0	0
United States of America	1	0	0	0	0	0	0	0	0	0	0	1	0	0	0	0	0	0	0	0	0	1	Yes	0	0	1	1	1	1	0	0	0	0	0	1	0	0	Yes	0	0	0	0	0	1	0	0	0	0	0
United States of America	1	0	0	0	0	0	0	0	0	1	1	0	0	0	0	0	1	1	1	1	0	0	Yes	1	0	0	0	0	0	0	0	0	0	0	0	0	0	Yes	1	0	0	0	0	0	0	0	0	0	1
United States of America	1	0	0	0	0	0	0	0	0	0	1	0	0	0	0	1	1	0	0	1	0	0	Yes	1	0	0	1	1	0	1	1	0	0	0	1	0	0	Yes	1	0	0	0	0	0	0	0	0	0	1
United States of America	1	0	0	0	0	0	0	1	0	0	0	0	0	0	0	0	1	0	0	0	0	0	Yes	0	0	0	0	0	0	0	0	0	0	0	1	0	1	Yes	1	0	0	0	0	0	0	0	0	0	1
United States of America	1	0	0	0	0	0	0	0	0	0	0	0	1	0	0	0	1	0	0	0	0	0	Yes	1	1	0	0	0	0	1	0	1	0	0	1	0	0	Yes	0	0	0	1	0	0	0	0	0	0	1
United States of America	1	0	0	0	0	0	0	0	0	0	0	1	0	0	0	1	0	0	0	1	0	0	Yes	1	1	1	0	1	0	1	0	1	0	0	1	1	0	Yes	1	0	0	0	0	0	0	0	0	0	1
United States of America	1	0	0	0	0	0	0	1	0	0	0	0	0	0	0	0	0	0	0	1	0	0	Yes	1	1	1	1	1	1	1	1	1	0	1	1	0	0	Yes	1	0	0	0	0	0	0	0	0	0	1
United States of America	1	0	0	0	0	0	0	0	0	1	0	0	0	0	0	1	0	0	0	1	0	1	Yes	0	0	1	0	1	0	1	1	1	0	0	0	0	1	Yes	1	0	0	0	0	0	0	0	0	0	1
United States of America	1	0	0	0	0	0	0	0	0	0	0	0	1	0	0	0	1	0	0	1	0	0	Yes	0	1	1	1	0	1	1	1	1	1	1	1	1	0	Yes	0	0	0	1	0	0	1	0	0	0	1
United States of America	1	0	0	0	0	0	0	0	0	1	0	0	1	0	0	0	0	0	0	1	0	0	Yes	1	1	1	1	1	1	1	1	1	1	1	1	1	1	Yes	1	0	0	0	0	0	0	0	0	0	1
United States of America	0	0	0	1	0	0	1	0	0	0	1	0	0	0	0	1	0	0	0	1	0	0	Yes	0	0	0	0	0	0	0	0	0	0	0	0	0	1	No	1	0	0	0	0	0	0	0	1	1	0
United States of America	1	0	0	0	0	0	0	0	1	0	0	0	0	0	0	1	0	0	0	0	0	0	Yes	0	0	0	0	0	0	0	0	1	0	0	0	0	0	No	1	0	0	0	0	0	0	0	0	0	1
United States of America	1	0	0	0	0	0	0	0	0	0	0	1	1	0	0	1	0	0	0	1	0	0	Yes	0	0	1	0	0	0	0	0	0	0	0	1	0	1	No	0	0	0	0	0	0	0	0	1	1	0
United States of America	1	0	0	0	0	0	0	0	0	0	1	0	0	0	0	1	0	0	0	1	0	0	Yes	0	0	0	0	1	0	0	0	0	0	0	1	0	0	No	0	0	0	0	0	1	1	1	0	1	0
United States of America	1	0	0	0	0	0	0	0	1	0	0	0	0	0	0	1	1	0	0	1	0	0	Yes	1	0	1	0	0	1	0	1	1	0	0	1	0	0	No	0	0	0	1	0	0	0	0	0	1	0
United States of America	1	0	0	0	0	0	0	0	0	0	1	0	0	0	0	1	0	0	0	0	0	0	Yes	0	1	0	0	0	1	0	0	1	0	0	1	0	1	No	0	0	0	0	0	1	0	0	0	1	0
United States of America	1	0	0	0	0	0	0	0	0	0	0	1	0	0	0	1	1	0	0	1	0	0	Yes	0	0	0	0	1	1	1	0	0	0	0	1	0	0	No	0	0	0	0	0	0	0	0	0	1	0
United States of America	1	0	0	0	0	0	0	1	0	0	1	0	0	0	0	1	0	0	0	1	0	0	Yes	1	1	0	0	0	0	0	0	0	0	0	0	0	1	No	1	0	0	0	0	0	0	0	1	1	0
United States of America	1	0	0	0	0	0	0	0	0	0	0	0	0	1	0	0	0	0	0	1	0	0	Yes	0	0	0	0	1	0	0	0	0	0	0	0	0	0	No	0	0	0	0	1	0	0	0	0	1	0
United States of America	1	0	0	0	0	0	0	0	0	0	1	0	0	0	0	0	0	0	0	0	1	0	Yes	0	0	0	0	0	0	0	0	0	0	0	1	0	0	No	0	0	0	0	0	0	0	1	0	1	0
United States of America	0	1	0	0	0	0	0	1	0	0	0	0	0	0	0	1	0	0	0	0	0	0	Yes	0	1	0	0	0	1	1	0	1	1	1	0	0	0	No	0	0	0	0	0	1	0	0	0	1	0
United States of America	1	0	0	0	0	0	0	0	0	0	0	0	1	1	0	1	1	1	0	0	0	0	Yes	0	1	0	0	0	0	0	0	0	0	0	0	0	0	No	1	0	0	0	1	0	0	0	0	1	0
United States of America	0	1	0	0	0	0	0	1	0	0	0	0	0	0	0	0	1	0	0	0	0	0	Yes	1	0	0	0	0	0	0	0	0	0	0	0	0	0	No	0	0	0	1	1	0	0	1	0	1	0
United States of America	1	0	0	0	0	0	0	0	0	0	0	0	1	1	0	0	1	0	0	0	0	0	Yes	0	1	0	0	1	0	0	0	0	0	0	1	1	0	No	0	0	0	1	1	0	1	1	0	0	1
United States of America	1	0	0	0	0	0	0	0	0	0	0	0	0	0	1	1	0	0	0	0	0	0	Yes	0	0	1	0	0	0	0	0	0	0	0	0	0	1	No	1	0	0	0	0	0	0	0	0	0	0
United States of America	1	0	0	0	0	0	0	0	0	0	0	0	0	1	0	1	0	1	1	1	0	0	Yes	0	0	0	0	1	0	0	0	0	0	0	1	1	0	No	1	0	0	0	0	0	0	0	0	0	1
United States of America	1	0	0	0	0	0	0	0	1	0	0	0	0	0	0	1	0	0	0	0	0	0	Yes	0	0	1	0	0	1	0	0	0	0	0	1	0	0	No	0	0	0	1	1	0	0	0	0	1	0
United States of America	1	0	0	0	0	0	0	0	0	0	0	0	0	1	0	0	0	0	0	0	0	1	Yes	1	0	0	0	0	0	0	0	0	0	0	0	0	0	No	1	0	0	0	0	0	0	0	0	1	0
United States of America	0	0	0	1	0	0	1	1	0	0	0	0	0	0	0	0	1	0	0	0	0	0	Yes	0	0	0	0	0	0	0	0	1	0	0	1	0	1	No	0	0	0	1	0	0	0	0	0	0	1
United States of America	1	0	0	0	0	0	0	0	0	0	0	1	0	0	0	1	0	0	0	0	0	0	Yes	0	0	0	0	0	0	0	0	0	0	0	0	0	0	No	1	0	0	0	0	0	0	0	0	1	0
United States of America	1	0	0	0	0	0	0	0	0	0	0	1	0	0	0	1	0	0	0	0	0	0	Yes	1	0	0	0	1	0	0	0	0	0	0	0	0	0	No	0	1	0	0	0	0	0	1	0	1	0
United States of America	1	0	0	0	0	0	0	0	0	0	1	0	0	0	0	1	0	0	0	0	0	0	Yes	0	0	0	0	1	0	0	0	0	0	0	1	0	0	No	0	0	0	0	0	0	0	1	0	1	0
United States of America	1	0	0	0	0	0	0	0	1	0	0	0	0	0	0	0	1	0	0	0	0	0	Yes	1	0	0	0	0	1	0	0	0	0	0	1	0	0	No	0	0	1	1	1	1	0	1	0	1	0
United States of America	1	0	0	0	0	0	0	0	0	0	1	0	0	0	0	1	1	0	1	1	1	0	Yes	0	1	1	0	0	0	0	1	1	0	0	1	1	0	No	0	0	0	1	0	0	1	0	0	1	0
United States of America	1	0	0	0	0	0	0	0	0	0	0	0	0	0	1	1	0	0	0	0	0	1	Yes	1	0	0	0	0	0	0	0	0	0	0	0	0	0	No	1	0	0	0	0	1	0	0	0	1	0
United States of America	1	0	0	0	0	0	0	0	0	0	1	0	0	0	0	1	1	0	0	0	0	0	Yes	1	1	1	0	1	0	0	0	0	1	0	1	0	0	No	0	0	0	0	0	0	0	0	1	1	0
United States of America	1	0	0	0	0	0	0	0	0	0	0	1	0	0	0	0	1	0	0	0	0	0	Yes	1	0	0	0	0	0	0	0	0	0	0	0	0	0	No	0	0	0	0	0	0	0	1	0	0	0
United States of America	1	0	0	0	0	0	0	0	0	0	1	0	0	0	0	1	1	0	0	1	0	0	Yes	0	1	1	0	0	0	0	0	0	0	0	0	0	0	No	0	0	0	0	0	1	1	0	0	1	0
United States of America	1	0	0	0	0	0	0	0	0	0	0	0	0	0	1	1	1	0	0	1	0	1	Yes	0	0	0	0	0	0	0	0	0	0	0	1	0	1	No	0	0	0	0	0	1	0	0	0	0	1
United States of America	1	0	0	0	0	0	0	1	0	0	1	0	0	0	0	1	0	1	0	0	0	0	Yes	1	0	0	1	0	1	0	0	1	0	0	1	0	1	No	0	0	0	0	0	0	0	0	0	1	0
United States of America	1	0	0	0	0	0	0	0	0	0	0	1	0	0	0	1	0	0	0	0	0	0	Yes	1	0	1	0	0	0	0	0	0	0	0	0	0	0	No	0	0	0	0	1	0	0	0	0	1	0
United States of America	1	0	0	0	0	0	0	0	0	0	0	1	0	0	0	1	0	0	0	0	0	0	Yes	1	0	0	1	0	0	0	0	0	0	0	0	0	0	No	0	0	0	0	0	1	0	0	0	1	0
United States of America	1	0	0	0	0	0	0	0	0	0	1	0	0	0	0	1	0	0	0	0	0	0	Yes	1	0	1	0	0	1	0	0	0	0	0	1	0	0	No	0	0	0	0	0	1	0	0	0	1	0
United States of America	1	0	0	0	0	0	0	0	1	0	0	0	0	0	0	0	1	0	0	0	0	0	Yes	0	0	0	0	0	0	0	0	0	0	0	1	0	0	No	0	0	0	0	0	1	0	0	0	1	0
United States of America	1	0	0	0	0	0	0	0	1	0	0	0	0	0	0	0	1	0	0	0	0	0	Yes	0	0	1	0	0	0	0	0	0	0	0	0	0	0	No	0	0	0	1	0	0	0	0	0	1	0
United States of America	1	0	0	0	0	0	0	0	0	0	0	1	0	0	0	1	0	0	0	0	0	0	Yes	0	0	0	0	1	0	0	0	0	0	0	1	0	0	No	0	0	1	0	0	0	0	0	0	1	0
United States of America	1	0	0	0	0	0	0	0	0	0	0	0	0	1	0	0	1	0	0	0	0	0	Yes	0	0	0	0	0	0	0	0	0	0	0	1	0	0	No	0	0	0	0	1	0	0	1	0	1	0
United States of America	1	0	0	0	0	0	0	0	0	0	1	0	0	0	0	1	0	0	0	0	0	0	Yes	0	0	0	0	0	0	0	0	0	0	1	0	0	0	No	0	0	0	1	0	0	0	0	0	1	0
United States of America	0	1	0	0	0	0	0	0	0	0	0	0	0	0	1	0	1	0	0	0	0	0	Yes	0	0	0	0	0	1	0	0	0	0	0	1	0	0	No	0	0	0	0	1	0	0	0	1	1	0
United States of America	1	0	0	0	0	0	0	0	0	0	1	0	0	0	0	1	0	0	0	0	0	0	Yes	1	0	0	0	1	0	0	0	0	1	0	0	0	0	No	0	0	0	1	0	0	0	0	0	1	0
United States of America	1	0	0	0	0	0	0	0	0	0	0	0	0	1	0	1	0	0	0	0	0	0	Yes	0	0	0	0	0	0	0	0	0	0	0	1	0	0	No	0	0	0	0	1	0	0	1	0	0	1
United States of America	1	0	0	0	0	0	0	0	0	0	0	1	0	0	0	1	0	0	0	0	0	0	Yes	0	0	0	0	0	0	0	0	1	0	0	0	0	0	No	0	0	0	0	1	0	0	0	0	1	0
United States of America	1	0	0	0	0	0	0	0	0	0	0	1	0	0	0	0	0	0	0	0	0	1	Yes	0	0	1	0	0	0	0	0	0	0	0	1	0	1	No	0	1	0	1	0	0	1	0	0	0	0
United States of America	1	0	0	0	0	0	0	0	0	0	1	0	0	0	0	1	0	0	0	0	0	0	Yes	1	1	1	0	1	1	1	1	1	0	1	1	1	0	No	0	0	0	1	0	0	1	1	0	1	0
United States of America	1	0	0	0	0	0	0	0	0	0	0	0	0	0	1	1	0	0	0	0	0	0	Yes	0	0	0	0	0	1	0	0	0	0	0	1	1	0	No	1	0	1	0	1	0	0	0	0	1	0
United States of America	1	0	0	0	0	0	0	1	0	0	0	0	0	0	0	1	1	1	0	0	0	0	Yes	1	0	0	0	1	0	0	0	0	0	0	1	0	1	No	0	0	0	1	0	0	0	0	0	1	0
United States of America	1	0	0	0	0	0	0	0	0	0	1	0	0	0	0	1	0	0	0	0	0	0	Yes	0	0	0	0	0	0	0	0	0	0	0	1	0	0	No	1	0	0	1	0	0	0	0	0	1	0
United States of America	1	0	0	0	0	0	0	0	0	0	1	1	1	0	0	1	0	0	0	0	0	0	Yes	0	0	1	0	0	0	0	0	0	0	0	0	0	0	No	0	0	0	0	0	0	0	1	0	1	0
United States of America	1	0	0	0	0	0	0	0	0	0	0	1	0	0	0	1	0	0	0	0	0	0	Yes	0	0	0	0	0	0	0	0	0	0	0	0	0	0	No	0	0	0	1	0	0	0	0	0	1	0
United States of America	1	0	0	0	0	0	0	0	1	0	0	0	0	0	0	1	0	0	0	0	0	0	Yes	0	0	0	0	1	0	0	0	0	0	0	1	0	0	No	0	0	0	1	0	0	0	0	0	1	0
United States of America	1	0	0	0	0	0	0	1	0	0	0	0	0	0	0	1	1	0	0	1	0	0	Yes	0	0	1	0	0	0	0	0	0	0	0	0	0	0	No	1	0	0	1	0	1	0	0	0	1	0
United States of America	1	0	0	0	0	0	0	0	0	0	1	0	0	0	0	0	0	0	1	0	0	0	Yes	0	0	1	0	0	0	0	0	0	0	0	0	0	0	No	0	0	1	1	0	0	0	0	0	0	0
United States of America	1	0	0	0	0	0	0	0	0	0	0	1	0	1	0	1	0	0	0	0	0	1	Yes	0	0	0	0	1	0	0	0	0	0	0	0	0	0	No	0	0	0	1	1	0	0	0	0	1	0
United States of America	1	0	0	0	0	0	0	0	0	0	0	1	0	0	0	1	0	0	0	0	0	0	Yes	1	0	1	0	1	1	0	0	0	0	0	0	0	0	No	0	0	0	0	1	1	0	1	0	0	1
United States of America	1	0	0	0	0	0	0	0	0	0	0	0	0	0	1	0	0	0	0	0	0	1	Yes	1	1	1	0	0	0	0	0	0	0	0	1	0	0	No	0	0	0	0	1	0	0	0	0	1	0
United States of America	1	0	0	0	0	0	0	0	0	0	0	0	1	0	0	1	0	0	0	1	0	1	Yes	0	0	0	0	0	0	0	0	0	0	0	1	0	0	No	1	0	0	0	0	0	0	0	0	1	0
United States of America	1	0	0	0	0	0	0	0	0	0	1	0	0	0	0	1	1	1	0	0	0	0	Yes	0	1	0	0	0	0	0	0	0	0	0	0	0	1	No	1	0	0	0	0	0	0	0	0	1	0
United States of America	1	0	0	0	0	0	0	0	1	0	0	0	0	0	0	1	0	0	0	0	0	0	Yes	1	1	1	0	1	1	1	1	0	1	0	1	0	1	No	0	0	1	0	1	0	0	1	0	1	0
United States of America	1	0	0	0	0	0	0	0	0	0	1	0	0	0	0	1	0	0	0	0	0	0	Yes	1	1	0	0	1	0	0	0	0	0	0	0	0	0	No	0	0	0	0	0	0	1	0	0	0	0
United States of America	1	0	0	0	0	0	0	0	1	0	0	0	0	0	0	1	1	0	0	1	0	0	Yes	0	0	0	0	0	0	0	0	0	0	0	1	0	0	No	0	0	0	0	0	0	0	1	0	1	0
United States of America	0	1	0	0	0	0	0	0	0	0	0	0	1	0	0	1	0	1	0	1	0	0	Yes	0	0	0	0	0	0	0	0	0	0	0	0	0	0	No	1	0	0	0	0	0	0	0	0	1	0
United States of America	0	1	0	0	0	0	0	0	0	0	0	1	0	0	0	1	0	0	0	0	0	0	Yes	0	0	0	0	1	0	0	0	0	0	0	0	0	0	No	0	0	0	1	0	0	0	0	0	0	0
United States of America	1	0	0	0	0	0	0	1	0	0	0	0	0	0	0	0	1	0	0	0	0	0	Yes	0	0	0	0	0	0	0	0	0	0	0	1	0	1	No	0	0	0	1	0	0	0	0	0	1	0
United States of America	0	0	0	0	0	0	1	0	1	0	0	0	0	0	0	1	1	0	0	1	0	0	Yes	0	0	0	0	1	0	0	0	1	0	0	1	0	0	No	1	0	0	1	1	1	1	1	0	1	0
United States of America	1	1	0	0	0	0	0	0	0	0	0	0	1	0	0	1	0	0	1	1	0	0	Yes	0	0	1	0	1	0	0	0	0	0	0	0	0	0	No	0	0	0	0	0	0	0	1	0	1	0
United States of America	1	0	0	0	0	0	1	0	1	0	0	0	0	0	1	1	0	0	0	0	0	0	Yes	0	0	0	0	1	0	0	0	0	0	0	0	0	0	No	0	0	0	0	0	1	0	0	0	1	0
United States of America	0	1	0	0	0	0	0	0	0	0	1	0	0	0	0	1	1	1	1	1	0	0	Yes	0	0	0	0	1	1	0	0	0	0	0	1	1	0	No	0	0	0	1	0	0	1	0	0	0	1
United States of America	0	1	0	0	0	0	0	0	1	0	0	0	0	0	0	1	0	0	0	0	0	0	Yes	0	0	0	0	0	0	0	0	0	1	0	0	0	0	No	0	0	0	1	0	0	0	0	0	0	0
United States of America	1	1	0	0	0	0	0	0	0	0	0	0	1	0	0	1	0	1	1	1	0	0	Yes	1	1	1	0	1	1	0	0	1	0	0	1	0	0	No	0	0	0	0	0	0	1	0	0	1	0
United States of America	1	0	0	0	0	0	0	0	0	0	1	0	0	0	0	1	0	0	0	0	0	0	Yes	0	1	1	0	0	0	0	0	1	0	0	1	0	0	No	0	0	0	1	0	1	0	0	0	1	0
United States of America	1	0	0	0	0	0	0	0	0	0	0	1	0	0	0	1	0	0	0	0	0	0	Yes	1	1	1	0	1	0	0	0	0	0	0	1	0	0	No	0	0	0	1	0	0	0	0	0	0	1
United States of America	0	1	0	0	0	0	0	1	0	0	0	0	0	0	0	1	0	0	0	0	0	0	Yes	0	0	0	0	0	0	0	0	0	0	0	0	0	0	No	0	1	0	1	0	0	0	0	0	1	0
United States of America	1	0	0	0	0	0	0	0	1	0	0	0	0	0	0	1	0	0	0	1	0	0	Yes	0	0	1	0	0	0	0	0	0	0	0	1	0	0	No	0	0	0	1	0	0	0	0	0	0	0
United States of America	0	1	0	0	0	0	0	1	0	0	0	0	0	0	0	0	1	1	0	0	0	0	Yes	0	1	1	0	0	0	0	0	0	0	0	0	0	0	No	0	0	0	1	1	0	0	1	0	1	0
United States of America	1	0	0	0	0	0	0	0	0	0	0	1	0	0	0	1	0	0	0	0	0	0	Yes	0	0	1	0	1	0	0	0	0	0	0	0	0	0	No	0	0	0	1	0	0	0	1	0	0	1
United States of America	0	0	0	1	0	0	0	0	0	0	0	1	0	0	0	1	1	0	0	1	0	0	Yes	0	0	0	0	0	0	0	0	0	0	0	0	0	0	No	1	0	0	0	0	0	0	0	0	1	0
United States of America	1	0	0	0	0	0	0	0	0	0	0	1	0	0	0	1	0	0	0	0	0	0	Yes	1	0	0	0	0	0	0	0	0	0	0	1	0	0	No	0	0	0	1	0	0	0	0	0	1	0
United States of America	1	0	0	0	0	0	0	0	0	0	0	0	0	1	0	0	1	1	0	0	0	0	Yes	0	1	0	0	0	0	0	0	0	0	0	0	0	0	No	0	0	0	0	0	0	0	0	1	1	0
United States of America	1	0	0	0	0	0	0	0	0	0	1	1	0	0	0	1	0	0	0	1	0	0	Yes	0	1	0	0	0	0	0	0	0	0	0	1	0	0	No	0	0	0	1	0	1	0	0	0	1	0
United States of America	1	0	0	0	0	0	0	0	0	0	0	1	0	0	0	1	0	0	0	0	0	0	Yes	0	0	1	0	0	1	0	0	0	0	0	1	0	0	No	0	0	0	0	1	0	0	0	0	1	0
United States of America	1	0	0	0	0	0	0	0	0	0	1	0	0	0	0	1	0	0	0	0	0	0	Yes	0	0	0	0	1	1	0	0	0	0	0	1	0	0	No	0	0	0	0	0	1	0	1	0	1	0
United States of America	1	0	0	0	0	0	0	0	1	0	0	0	0	0	0	1	1	0	0	0	0	0	Yes	1	0	1	0	1	1	1	0	0	0	0	1	0	0	No	0	0	0	1	1	0	0	0	0	1	0
United States of America	0	0	0	0	1	0	0	0	0	0	0	0	1	0	0	1	1	0	0	1	0	0	Yes	1	1	1	0	1	1	1	1	1	1	1	1	1	0	No	0	0	0	0	1	0	0	0	0	1	0
United States of America	0	1	0	0	0	0	0	1	0	0	0	0	0	0	0	1	0	0	0	0	0	1	Yes	1	0	0	0	0	0	0	0	0	0	0	0	0	0	No	0	0	0	1	0	0	1	0	0	1	0
United States of America	1	0	0	0	0	0	0	0	0	0	0	1	0	0	0	1	0	0	0	0	0	0	Yes	0	0	1	0	0	0	0	0	0	0	0	0	0	0	No	0	0	0	0	0	1	0	1	0	1	0
United States of America	1	0	0	0	0	0	0	1	0	0	0	0	0	0	0	0	1	0	0	0	0	0	Yes	0	1	1	0	0	0	1	1	1	0	0	1	0	0	No	0	1	0	1	0	0	0	0	0	1	0
United States of America	1	0	0	0	0	0	0	1	0	0	0	0	0	0	0	0	1	1	1	0	0	0	Yes	0	0	0	0	1	1	0	0	0	0	0	0	0	1	No	0	0	0	0	1	0	1	1	0	0	0
United States of America	1	0	0	0	0	0	0	0	0	0	1	0	0	0	0	1	1	0	0	1	0	0	Yes	0	1	1	1	0	1	0	0	0	0	0	1	0	0	No	1	0	0	0	0	0	0	0	0	1	0
United States of America	1	0	0	0	0	0	0	0	0	0	0	0	1	0	0	1	1	0	0	0	0	0	Yes	0	1	1	0	0	0	0	0	0	1	0	0	0	0	No	0	0	0	0	1	0	0	0	0	1	0
United States of America	0	1	0	0	0	0	0	0	0	0	0	1	0	0	0	1	0	0	0	0	0	0	Yes	1	1	0	0	0	0	0	0	0	0	0	0	0	0	No	0	0	0	0	1	0	0	0	0	1	0
United States of America	1	0	0	0	0	0	0	1	0	0	0	0	0	0	0	0	1	0	0	1	0	0	Yes	0	0	0	0	0	0	0	0	0	0	0	1	0	0	No	0	0	0	1	0	0	0	0	0	1	0
United States of America	1	0	0	0	0	0	0	0	0	0	0	0	1	0	0	1	0	0	0	0	0	0	Yes	0	0	0	0	0	1	0	0	0	0	0	1	1	0	No	0	0	1	0	1	0	0	1	0	1	0
United States of America	1	0	0	0	0	0	0	0	0	0	1	0	0	0	0	1	0	0	0	0	0	0	Yes	1	1	1	0	1	0	1	0	1	0	0	1	0	0	No	0	1	0	1	1	0	0	0	0	1	0
United States of America	1	0	0	0	0	0	0	0	1	0	0	0	0	0	0	1	0	0	0	0	0	0	Yes	0	0	1	0	0	0	0	0	0	0	0	0	0	0	No	0	0	1	0	1	0	0	1	0	0	0
United States of America	1	0	0	0	0	0	0	0	0	0	1	0	0	0	0	0	1	0	0	0	0	0	Yes	0	0	1	0	1	0	0	0	0	0	0	1	0	0	No	1	0	0	0	0	0	0	1	0	0	1
United States of America	1	0	0	0	0	0	0	0	0	0	0	0	0	0	1	0	0	0	0	0	0	1	Yes	0	0	0	0	0	0	0	0	0	0	0	0	1	1	No	0	0	0	0	0	1	0	0	0	1	0
United States of America	1	0	0	0	0	0	0	1	0	0	0	0	0	0	0	1	0	0	0	0	0	0	Yes	0	0	1	0	0	0	0	0	0	0	0	0	0	0	No	0	0	0	0	1	0	0	0	1	1	1
United States of America	0	0	0	1	0	0	1	0	0	0	1	0	0	0	0	1	1	0	0	1	0	0	Yes	0	1	1	0	0	0	0	0	0	0	0	0	0	0	No	0	0	0	1	1	0	0	0	0	1	0
United States of America	1	0	0	0	0	0	0	0	0	0	1	0	0	0	0	1	1	0	0	1	0	0	Yes	0	0	0	0	1	0	0	0	0	0	0	1	1	0	No	0	0	0	1	1	1	1	0	0	1	0
United States of America	1	0	0	0	0	0	0	0	0	0	0	0	0	0	1	0	1	0	0	0	0	0	Yes	0	0	0	0	0	0	0	0	0	0	0	1	0	1	No	1	0	0	0	0	0	0	0	0	1	0
United States of America	1	0	0	0	0	0	0	0	0	0	1	0	0	0	0	0	0	0	1	0	0	0	Yes	0	0	0	1	0	0	0	0	0	0	0	1	0	0	No	0	0	0	1	1	0	0	1	0	1	0
United States of America	1	0	0	0	0	0	0	0	0	0	1	0	0	0	0	1	1	0	0	1	0	0	Yes	1	1	1	1	1	1	1	1	1	1	1	1	1	0	No	0	0	0	1	0	0	1	0	0	1	0
United States of America	1	0	0	0	0	0	0	0	0	0	0	1	0	0	0	1	0	0	0	0	0	0	Yes	0	0	0	0	0	0	0	0	0	0	0	0	0	0	No	0	0	0	0	0	1	1	0	0	1	0
United States of America	1	0	0	0	0	0	0	0	1	0	0	0	0	0	0	0	1	0	0	0	0	0	Yes	0	0	1	0	0	0	0	0	0	0	0	0	0	0	No	0	0	0	1	1	0	0	1	0	1	0
United States of America	1	0	0	0	0	0	0	0	0	0	0	1	0	0	0	1	0	0	0	0	0	0	Yes	0	0	0	0	0	0	0	0	0	0	0	0	0	0	No	0	0	0	0	1	0	0	1	0	1	0
United States of America	1	0	0	0	0	0	0	1	0	0	0	0	0	0	0	0	1	0	0	0	0	0	No	0	0	1	0	0	0	0	0	0	0	0	1	0	0	Yes	0	0	0	0	0	1	0	0	0	0	1
United States of America	1	0	0	0	0	0	0	0	0	0	1	0	0	0	0	1	1	1	0	1	0	0	No	1	1	0	0	1	0	0	0	0	0	0	0	0	1	Yes	0	0	0	0	0	0	1	0	0	0	1
United States of America	1	0	0	0	0	0	0	0	0	0	1	0	0	0	0	0	1	0	0	0	0	0	No	0	0	1	0	0	1	0	0	0	0	0	0	0	0	Yes	1	0	0	0	0	0	0	0	0	0	1
United States of America	1	0	0	0	0	0	0	0	0	0	1	0	0	0	1	1	0	0	0	1	0	1	No	0	0	0	0	1	0	0	0	0	0	0	1	0	1	Yes	1	0	0	0	0	0	0	0	0	0	1
United States of America	1	0	0	0	0	0	0	0	0	0	1	0	0	0	0	0	1	0	0	0	0	0	No	0	0	0	0	0	0	0	0	0	0	0	0	0	0	Yes	0	0	0	0	0	0	0	1	0	0	1
United States of America	0	0	0	1	0	0	0	1	0	0	0	0	0	0	0	0	1	0	0	0	0	0	No	0	0	0	0	1	0	0	0	0	0	0	0	0	0	Yes	1	0	0	0	0	0	0	0	0	0	0
United States of America	1	0	0	0	0	0	0	0	0	0	0	1	0	0	0	1	1	0	0	1	0	0	No	0	0	0	0	0	0	0	0	0	0	0	0	0	0	Yes	1	0	0	0	0	0	0	0	0	0	0
United States of America	0	0	0	0	0	0	1	1	0	0	0	0	0	0	0	0	1	0	0	0	0	0	No	0	0	0	0	0	0	0	0	0	0	0	0	0	0	Yes	1	0	0	0	0	0	0	0	0	0	0
United States of America	1	0	0	0	0	0	0	0	1	0	0	0	0	0	0	0	0	1	0	0	0	0	No	0	0	0	0	0	0	0	0	0	0	0	0	0	0	Yes	0	0	0	0	0	0	0	0	1	0	0
United States of America	0	1	0	0	0	0	0	1	0	0	0	0	0	0	0	0	1	0	0	0	0	0	No	0	0	0	0	0	0	0	0	0	0	0	0	0	0	Yes	0	0	0	0	0	1	1	0	0	0	0
United States of America	1	0	0	0	0	0	0	0	0	0	0	0	0	1	0	0	0	0	0	0	0	0	No	0	0	0	0	0	0	0	0	0	0	0	1	0	0	Yes	0	0	0	0	0	0	0	0	1	0	1
United States of America	1	0	0	0	0	0	0	0	0	0	0	0	1	0	0	1	0	0	0	0	0	0	No	0	0	1	0	0	1	0	0	0	0	0	1	0	0	Yes	0	0	0	0	0	0	0	0	1	0	1
United States of America	1	0	0	0	0	0	0	0	0	0	0	0	0	1	0	0	1	0	0	0	0	0	No	1	0	0	0	0	1	0	0	0	0	0	0	0	0	Yes	0	0	0	0	0	0	0	0	0	0	1
United States of America	1	0	0	0	0	0	0	1	0	0	0	0	0	0	0	0	1	0	0	0	0	0	No	0	0	1	0	0	0	0	0	0	0	0	1	0	0	Yes	1	0	0	0	0	0	0	0	0	0	0
United States of America	1	0	0	0	0	0	0	0	0	0	1	0	0	0	0	0	1	0	0	0	0	0	No	1	0	0	0	1	0	0	0	0	0	0	0	0	0	Yes	1	0	0	0	0	0	0	0	0	0	1
United States of America	0	0	0	0	0	0	1	0	0	0	1	0	0	0	0	1	0	0	0	0	0	0	No	0	0	1	0	0	0	0	0	0	0	0	1	0	0	Yes	1	0	0	0	0	0	0	0	0	0	0
United States of America	1	0	0	0	0	0	0	1	0	0	0	0	0	0	0	0	1	0	0	0	0	0	No	0	0	0	0	0	0	0	0	0	0	0	0	0	0	Yes	1	0	0	0	0	0	0	0	0	0	0
United States of America	0	0	0	0	0	0	1	0	1	0	0	0	0	0	0	1	1	0	0	1	0	0	No	0	0	0	0	0	0	0	0	0	0	0	0	0	0	Yes	1	0	0	0	0	0	0	0	0	0	0
United States of America	0	1	0	0	0	0	0	0	0	0	1	0	0	0	0	1	0	0	0	0	0	0	No	1	1	0	0	0	1	0	0	0	0	0	1	0	0	Yes	0	0	0	0	0	0	0	0	1	0	1
United States of America	0	1	0	0	0	0	0	0	0	0	1	0	0	0	0	1	1	0	0	0	0	0	No	0	0	0	0	0	0	0	0	0	0	0	0	0	0	Yes	1	0	0	0	0	0	0	0	0	0	0
United States of America	0	1	0	0	0	0	0	1	0	0	0	0	0	0	0	1	0	0	0	0	0	0	No	0	0	1	0	1	0	0	0	0	0	0	0	0	0	Yes	0	0	0	0	0	0	0	0	1	0	1
United States of America	0	1	0	0	0	0	0	0	1	0	0	0	0	0	0	1	1	0	0	1	0	0	No	1	0	0	0	1	1	1	0	0	1	0	1	0	0	Yes	1	0	0	0	0	0	0	0	0	0	0
United States of America	0	1	0	0	0	0	0	0	1	0	0	0	0	0	0	0	1	0	0	0	0	0	No	0	0	0	0	0	0	0	0	0	0	0	0	0	0	Yes	1	0	0	0	0	0	0	0	0	0	0
United States of America	1	0	0	0	0	0	0	0	0	0	1	0	0	0	0	0	0	0	0	0	1	0	No	0	1	0	0	0	0	0	0	0	0	0	0	0	0	Yes	1	0	0	0	0	0	0	0	0	0	0
United States of America	0	1	0	0	0	0	0	0	0	0	1	0	0	0	0	1	0	0	0	0	0	0	No	0	0	0	0	0	0	0	0	0	0	0	0	0	0	Yes	0	0	0	0	0	0	0	0	1	0	1
United States of America	0	1	0	0	0	0	0	0	0	0	1	0	0	0	0	0	0	0	0	0	1	0	No	0	0	0	0	0	0	0	0	0	0	0	0	0	0	Yes	0	0	0	0	0	0	0	0	0	0	1
United States of America	0	1	0	0	0	0	0	0	0	0	1	0	0	0	0	1	0	0	0	0	0	0	No	0	0	0	0	0	0	0	0	0	0	0	0	0	0	Yes	1	0	0	0	0	0	0	0	0	0	1
United States of America	1	1	0	0	0	0	0	0	1	0	0	0	0	0	0	1	0	0	0	0	0	0	No	1	0	1	1	0	0	0	0	0	0	0	1	0	0	Yes	1	0	0	0	0	0	0	0	0	0	1
United States of America	1	0	0	0	0	0	0	0	0	0	0	0	0	1	0	0	1	1	1	0	0	0	No	0	0	0	0	0	0	0	0	0	0	0	1	0	0	Yes	1	0	0	0	0	0	0	0	1	0	1
United States of America	1	0	0	0	0	0	0	0	0	0	1	0	0	0	0	1	1	0	0	0	0	0	No	0	0	0	0	0	0	0	0	0	0	0	1	0	0	Yes	1	0	0	0	0	0	0	0	0	0	1
United States of America	1	0	0	0	0	0	0	0	0	0	1	0	0	0	0	1	0	0	0	1	0	0	No	0	0	0	0	0	0	0	0	0	0	0	0	0	0	Yes	1	0	0	0	0	0	0	0	0	0	1
United States of America	1	0	0	0	0	0	0	1	0	0	0	0	0	0	0	0	0	1	0	0	0	0	No	0	0	0	0	0	0	0	0	0	0	0	0	0	0	Yes	0	0	0	0	0	0	0	0	0	0	1
United States of America	1	0	0	0	0	0	0	0	0	0	1	0	0	0	0	1	0	0	0	0	0	0	No	0	0	0	0	0	0	0	0	0	0	0	1	1	0	Yes	0	0	1	0	1	0	0	0	1	0	1
United States of America	1	0	0	0	0	0	0	1	0	0	0	0	0	0	0	0	1	0	0	0	0	0	No	0	1	1	0	0	0	0	0	0	0	0	0	0	0	Yes	0	0	0	1	0	0	0	0	0	0	1
United States of America	1	0	0	0	0	0	0	0	0	0	1	0	0	0	0	0	0	0	0	1	0	0	No	0	0	1	0	0	0	0	0	0	0	0	1	0	0	Yes	0	0	0	0	0	1	1	0	0	0	1
United States of America	1	0	0	0	0	0	0	1	0	0	0	0	0	0	0	0	1	0	0	0	0	0	No	0	0	1	0	0	0	0	0	0	0	0	0	0	0	Yes	1	0	0	0	0	0	0	0	0	0	1
United States of America	0	1	0	0	0	0	0	0	0	0	0	0	0	0	1	0	0	0	0	0	1	0	No	0	0	0	0	0	0	0	0	0	0	0	0	0	0	Yes	1	0	0	0	0	0	0	0	0	0	1
United States of America	1	0	0	0	0	0	0	0	1	0	1	0	0	0	0	0	0	0	0	0	0	1	No	0	0	0	0	0	0	0	0	0	0	0	1	0	1	Yes	0	0	0	1	1	1	1	0	0	0	1
United States of America	0	1	0	0	0	0	0	0	0	0	1	0	0	0	0	0	1	0	0	0	0	0	No	0	0	0	0	0	0	0	0	0	0	0	0	0	0	Yes	0	0	0	0	0	1	0	0	0	0	1
United States of America	0	1	0	0	0	0	0	1	0	0	0	0	0	0	0	0	0	1	0	0	0	0	No	0	0	0	0	0	0	0	0	0	0	0	0	0	0	Yes	1	0	0	0	0	0	0	0	0	0	1
United States of America	0	1	0	0	0	0	0	0	0	0	1	0	0	0	0	0	1	1	0	0	1	0	No	0	0	0	0	0	0	0	0	0	0	0	0	0	0	Yes	0	0	0	0	1	1	0	1	1	0	1
United States of America	0	1	0	0	0	0	0	1	0	0	0	1	0	0	0	1	1	0	0	0	0	0	No	0	0	0	0	0	0	0	0	0	0	0	0	0	0	Yes	0	0	0	0	0	0	0	0	0	0	1
United States of America	0	1	0	0	0	0	0	0	0	0	1	0	0	0	0	0	1	1	0	0	1	0	No	0	0	1	0	0	0	0	0	0	0	0	0	0	0	Yes	0	0	0	1	1	0	0	1	0	0	1
United States of America	0	0	0	0	0	0	1	0	0	0	0	1	1	0	0	1	1	0	1	1	0	0	No	0	0	0	0	0	0	0	0	0	0	0	0	0	0	Yes	0	0	0	0	0	0	1	0	1	0	1
United States of America	1	0	0	0	0	0	0	1	0	0	0	0	0	0	0	1	1	0	0	0	0	0	No	0	0	0	0	0	0	0	0	0	0	0	0	0	1	Yes	1	0	0	0	0	0	0	0	0	1	0
United States of America	0	1	0	0	0	0	0	0	0	0	1	0	0	0	0	0	1	1	0	0	0	0	No	0	0	0	0	0	0	0	0	0	0	0	0	0	0	Yes	0	0	1	0	0	0	0	0	0	0	1
United States of America	0	0	0	0	0	0	1	0	0	0	1	0	1	0	0	0	0	1	0	0	0	0	No	0	0	0	0	0	0	0	0	0	0	0	1	0	0	Yes	1	0	0	0	0	1	0	0	0	0	1
United States of America	1	0	0	0	0	0	0	0	0	0	1	0	0	0	0	0	1	0	0	0	0	1	No	0	0	0	0	0	0	0	0	0	0	0	1	1	0	Yes	1	0	0	0	0	0	0	0	0	0	1
United States of America	0	1	0	0	0	0	0	0	0	0	0	0	1	0	0	0	1	0	0	0	0	0	No	0	0	0	0	0	0	0	0	0	0	0	0	1	0	Yes	0	0	0	0	0	0	0	0	0	0	1
United States of America	0	1	0	0	0	0	0	0	0	0	1	0	0	0	0	0	1	0	0	0	0	0	No	0	0	0	0	0	0	0	0	0	0	0	0	0	0	Yes	1	0	0	0	0	0	0	0	0	0	1
United States of America	0	0	0	0	1	0	0	0	0	0	0	1	0	0	0	0	1	0	0	0	0	0	No	0	0	0	0	0	0	0	0	0	0	0	0	1	0	Yes	1	0	0	0	0	0	0	0	0	0	0
United States of America	0	1	0	0	0	0	0	0	1	0	0	0	0	0	0	1	1	0	0	0	0	0	No	0	0	1	0	0	0	0	0	0	0	0	0	0	0	Yes	0	0	1	0	0	1	1	1	0	0	1
United States of America	0	0	0	0	0	1	0	0	0	1	0	0	0	0	0	1	0	0	0	0	0	0	No	0	1	0	0	0	0	0	1	0	0	0	0	0	0	Yes	0	0	1	0	1	0	1	0	0	0	1
United States of America	0	1	0	0	0	0	0	0	0	0	1	0	0	0	0	1	0	0	0	0	0	0	No	0	0	0	0	0	0	0	0	0	0	0	0	0	0	Yes	0	0	1	0	0	1	0	0	0	0	1
United States of America	0	1	0	0	0	0	0	0	0	0	0	1	0	0	0	0	1	0	0	0	0	0	No	0	0	0	0	0	0	0	0	0	0	0	1	0	0	Yes	0	0	1	0	0	1	1	0	0	0	1
United States of America	1	0	0	0	0	0	0	0	0	0	0	0	0	1	0	1	0	1	1	1	0	0	No	1	1	1	0	1	1	0	0	0	1	0	1	0	0	Yes	0	0	0	0	0	0	0	0	0	0	1
United States of America	1	0	0	0	0	0	0	0	0	0	1	0	0	0	0	0	0	0	0	0	1	0	No	0	1	0	0	0	0	0	0	0	0	0	0	0	0	Yes	0	0	0	1	0	0	0	1	0	0	1
United States of America	1	0	0	0	0	0	0	0	0	0	1	0	0	0	0	0	1	0	0	0	0	0	No	0	0	1	0	1	0	0	0	0	0	0	1	0	0	Yes	1	0	0	0	0	0	0	0	0	0	1
United States of America	1	0	0	0	0	0	0	1	0	0	0	0	0	0	0	0	1	0	0	0	0	0	No	0	0	0	0	0	0	0	0	0	0	0	1	0	0	Yes	0	0	0	0	0	1	0	0	0	0	1
United States of America	1	0	0	0	0	0	0	0	0	0	1	0	0	0	0	0	1	0	0	0	0	0	No	0	0	0	0	0	0	0	0	0	0	0	1	0	1	Yes	0	0	0	0	0	0	1	0	0	0	1
United States of America	1	0	0	0	0	0	0	0	0	0	0	1	0	0	0	0	0	0	0	1	0	0	No	0	0	0	0	0	0	0	0	0	0	0	0	0	0	Yes	0	0	0	1	0	1	1	0	0	0	1
United States of America	0	1	0	0	0	0	0	0	0	0	0	0	1	0	0	0	0	0	1	0	0	0	No	0	0	0	0	0	0	0	0	0	0	0	0	0	0	Yes	0	0	0	0	0	1	0	1	0	0	0
United States of America	0	1	0	0	0	0	0	0	0	0	1	0	0	0	0	0	1	0	0	1	0	1	No	0	0	0	0	1	0	0	0	0	0	0	1	0	0	Yes	1	0	0	0	0	0	0	0	0	0	1
United States of America	1	1	0	0	0	0	0	0	0	0	1	0	0	0	0	1	1	0	0	1	0	0	No	0	0	0	0	0	0	0	0	0	0	0	0	0	0	Yes	0	0	0	0	0	1	0	0	0	0	0
United States of America	1	0	0	0	0	0	0	0	0	0	0	0	0	1	0	0	1	1	0	0	0	0	No	1	0	0	0	0	0	0	0	0	0	0	0	0	0	Yes	1	0	0	0	0	0	0	0	0	0	1
United States of America	1	1	0	0	0	0	0	1	0	0	0	0	1	0	0	0	1	0	0	0	0	0	No	0	0	0	0	0	0	0	0	0	0	0	0	0	0	Yes	1	0	0	0	0	0	0	0	0	0	1
United States of America	0	1	0	0	0	0	0	0	0	0	0	1	0	0	0	0	1	0	0	0	0	0	No	0	0	0	0	0	0	0	0	0	0	0	0	0	0	Yes	0	0	0	0	0	0	0	0	0	0	0
United States of America	0	0	0	0	0	0	1	0	0	0	0	1	0	0	0	0	0	0	0	1	0	0	No	0	0	1	0	0	0	0	0	0	0	0	0	0	0	Yes	0	0	0	0	0	0	0	0	1	0	0
United States of America	1	0	0	0	0	0	0	1	0	0	0	0	0	0	0	0	1	0	0	0	0	0	No	0	0	1	0	0	0	0	0	0	0	0	1	0	0	Yes	0	0	0	0	0	1	1	0	0	0	0
United States of America	1	0	0	0	0	0	0	1	0	0	0	0	0	0	0	0	1	0	0	0	0	0	No	0	0	0	0	0	0	0	0	0	0	0	1	0	0	Yes	1	0	0	0	0	0	0	0	0	0	0
United States of America	1	0	0	0	0	0	0	1	0	0	0	0	0	0	0	0	1	0	0	0	0	0	No	0	0	0	0	0	0	0	0	0	0	0	1	0	0	Yes	1	0	0	0	0	0	0	0	0	0	0
United States of America	1	0	0	0	0	0	0	1	0	0	0	0	0	0	0	0	1	0	0	0	0	0	No	0	0	0	0	0	0	0	0	0	0	0	0	0	0	Yes	1	0	0	0	0	0	0	0	0	0	1
United States of America	1	0	0	0	0	0	0	0	0	0	1	0	0	0	0	1	1	0	0	0	0	0	No	0	0	0	0	0	0	0	0	0	0	0	1	0	0	Yes	1	0	0	0	0	0	0	0	0	0	0
United States of America	0	1	0	0	0	0	0	0	0	0	1	0	0	0	0	1	1	0	0	1	0	0	No	0	0	0	0	0	0	0	0	0	0	0	0	0	0	Yes	0	0	0	0	0	1	1	0	0	0	1
United States of America	1	0	0	0	0	0	0	0	0	0	0	1	0	0	0	1	0	0	0	0	0	0	No	0	1	0	0	0	0	0	0	0	0	0	1	0	0	No	0	0	0	1	1	0	1	1	0	1	0
United States of America	1	0	0	0	0	0	0	0	0	0	0	0	1	0	0	0	0	0	0	0	0	1	No	0	0	1	0	0	0	0	0	0	0	0	1	0	0	No	0	0	0	0	0	1	0	0	0	1	0
United States of America	1	0	0	0	0	0	0	0	0	0	0	0	1	0	0	0	0	1	1	0	0	1	No	0	0	1	0	0	0	0	0	0	0	0	1	0	1	No	0	0	0	1	1	0	1	0	0	0	1
United States of America	1	0	0	0	0	0	0	0	0	0	0	1	0	0	0	1	0	0	0	0	0	0	No	0	0	0	0	1	0	0	0	0	0	0	1	0	0	No	1	0	0	1	0	0	0	1	0	1	0
United States of America	1	0	0	0	0	0	0	0	0	0	0	1	0	0	0	1	0	0	0	0	0	0	No	0	0	0	0	0	0	0	0	0	0	0	0	0	0	No	1	0	0	0	0	0	0	0	0	1	0
United States of America	1	0	0	0	0	0	0	0	0	0	0	0	0	1	0	0	0	1	0	0	0	0	No	0	0	0	0	0	0	0	0	0	0	0	0	0	0	No	0	1	0	0	0	0	0	0	0	1	0
United States of America	0	1	0	0	0	0	0	0	0	0	0	0	1	0	1	1	1	1	1	1	0	0	No	0	0	0	0	0	0	0	0	0	0	0	1	0	0	No	0	0	0	0	1	0	1	1	1	0	1
United States of America	1	0	0	0	0	0	0	0	0	0	0	0	0	0	1	0	0	0	0	0	0	1	No	1	0	0	0	1	0	0	0	0	1	0	0	0	0	No	1	0	0	0	0	0	0	0	0	1	0
United States of America	1	0	0	0	0	0	0	1	0	0	0	0	0	0	0	0	0	0	0	0	0	1	No	0	0	1	0	0	0	0	0	0	0	0	1	0	0	No	0	0	0	1	0	0	0	0	0	1	0
United States of America	0	0	0	0	1	0	0	0	0	0	1	0	1	0	0	0	1	0	0	0	0	0	No	0	0	0	0	0	0	0	0	0	0	0	0	0	0	No	0	0	0	1	0	0	1	0	0	1	0
United States of America	1	0	0	0	0	0	0	0	0	0	0	0	1	0	0	0	1	0	0	0	1	0	No	0	1	0	0	0	0	0	0	0	0	0	1	0	0	No	1	0	0	0	0	0	0	0	0	0	1
United States of America	0	0	0	0	0	0	1	1	0	0	0	0	0	0	0	1	0	0	0	0	0	0	No	0	0	0	0	0	0	0	0	0	0	0	1	0	0	No	0	0	1	0	0	0	0	1	0	1	0
United States of America	1	0	0	0	0	0	0	1	0	0	0	0	0	0	0	0	0	1	0	0	0	0	No	0	0	0	0	0	0	0	0	0	0	0	1	0	0	No	0	0	0	1	0	0	0	0	0	1	0
United States of America	1	0	0	0	0	0	0	0	0	0	0	0	0	0	1	0	0	0	0	0	0	1	No	0	0	1	0	1	0	0	0	0	0	0	1	0	0	No	1	0	0	0	0	0	0	0	0	1	1
United States of America	1	0	0	0	0	0	0	0	0	0	1	0	0	0	0	0	1	0	0	0	0	0	No	0	0	0	0	0	0	0	0	0	0	0	1	0	1	No	0	0	1	0	0	0	1	0	0	0	0
United States of America	1	0	0	0	0	0	0	0	0	0	0	1	0	0	0	1	0	0	0	0	0	0	No	0	0	0	0	1	0	0	0	0	0	0	0	0	0	No	0	0	0	1	0	0	0	0	0	1	0
United States of America	1	0	0	0	0	0	0	0	0	0	0	0	0	1	0	1	0	0	0	0	0	0	No	0	0	0	0	1	0	0	0	0	0	0	0	0	0	No	0	0	0	0	1	0	1	1	0	1	0
United States of America	1	0	0	0	0	0	0	0	0	0	1	0	0	0	0	0	0	0	0	0	1	0	No	0	0	1	0	1	0	0	0	0	0	0	1	0	0	No	0	0	0	0	0	0	0	0	1	1	0
United States of America	1	0	0	0	0	0	0	0	0	0	1	0	0	0	0	0	1	0	0	0	0	0	No	0	0	0	0	1	0	0	0	0	0	0	1	0	0	No	0	0	0	0	0	1	0	0	0	1	0
United States of America	1	0	0	0	0	0	0	0	0	0	0	0	1	0	0	0	0	0	0	0	0	1	No	1	0	0	0	0	0	0	0	0	0	0	0	0	1	No	1	0	0	0	0	0	0	0	0	0	1
United States of America	1	0	0	0	0	0	0	0	0	0	0	1	0	0	0	1	0	0	0	0	0	0	No	0	0	0	0	0	0	0	0	0	0	0	1	0	0	No	0	0	0	1	0	0	0	0	0	1	0
United States of America	0	1	0	0	0	0	0	0	1	0	0	0	0	0	0	1	0	0	0	0	0	0	No	0	0	0	0	1	0	0	0	0	0	0	0	0	0	No	0	0	0	0	0	0	0	0	1	1	0
United States of America	0	1	0	0	0	0	0	0	1	0	0	0	0	0	0	0	1	0	0	0	0	0	No	0	0	0	0	0	0	0	0	0	0	0	0	0	0	No	1	0	0	0	0	0	0	0	0	1	0
United States of America	0	1	0	0	0	0	0	0	0	0	0	1	0	0	0	1	0	0	0	0	0	0	No	0	0	0	0	0	0	0	0	0	0	0	0	0	0	No	0	0	0	0	1	0	0	1	0	1	0
United States of America	1	0	0	0	0	0	0	0	0	0	0	0	1	0	0	0	1	0	0	0	0	0	No	0	0	0	0	1	0	0	0	0	0	0	1	0	0	No	0	0	0	0	0	0	0	0	1	1	0
United States of America	1	0	0	0	0	0	0	0	1	0	0	0	0	0	0	0	0	1	0	0	0	0	No	0	1	0	0	1	0	0	0	0	0	0	1	0	0	No	0	0	0	1	0	0	0	0	0	1	0
United States of America	1	0	0	0	0	0	0	0	0	0	1	0	0	0	0	0	0	0	0	1	0	0	No	1	1	1	0	1	1	1	0	1	1	1	1	1	0	No	0	0	0	1	0	0	0	0	0	1	0
United States of America	0	1	0	0	0	0	0	1	0	0	0	0	0	0	0	0	0	1	0	0	0	0	No	0	0	0	0	0	0	0	0	0	0	0	0	0	0	No	0	0	0	1	0	0	0	0	1	1	0
United States of America	1	0	0	0	0	0	0	0	0	0	0	1	0	0	0	1	0	0	0	0	0	0	No	0	0	1	0	1	0	0	0	0	0	0	0	0	0	No	0	0	0	0	0	1	0	1	0	1	0
United States of America	1	0	0	0	0	0	0	0	0	0	1	0	0	0	0	0	0	0	0	1	0	0	No	0	0	0	0	1	0	0	0	0	0	0	0	0	1	No	1	0	0	0	0	0	0	0	0	0	0
United States of America	1	0	0	0	0	0	0	0	0	0	0	0	0	1	0	1	0	0	0	0	0	0	No	0	0	0	0	0	0	0	0	0	0	0	1	1	0	No	0	0	0	1	0	0	0	0	0	1	0
United States of America	0	1	0	0	0	0	0	0	0	0	1	0	0	0	0	0	0	0	0	1	0	0	No	0	0	0	0	0	0	0	0	0	0	0	0	0	0	No	0	0	0	1	0	1	0	1	0	1	0
United States of America	0	0	0	1	0	0	0	0	0	0	1	0	0	0	0	0	0	1	0	0	0	0	No	0	0	0	0	0	0	0	0	0	0	0	0	0	0	No	1	0	0	0	0	0	0	0	0	1	0
United States of America	1	0	0	0	0	0	0	0	0	0	1	0	0	0	0	0	0	0	0	1	0	0	No	0	1	1	0	1	0	0	0	0	0	0	1	0	1	No	0	0	0	0	1	0	0	0	0	1	0
United States of America	1	0	0	0	0	0	0	0	0	0	1	0	0	0	0	0	0	0	0	0	1	0	No	1	0	1	0	0	1	0	0	0	0	0	0	0	0	No	1	0	0	0	1	0	0	1	0	1	0
United States of America	1	0	0	0	0	0	0	1	0	0	0	0	0	0	0	0	0	0	0	0	0	1	No	0	0	0	1	0	1	0	0	0	0	0	0	0	0	No	0	0	0	0	0	0	0	1	0	1	0
United States of America	1	0	0	0	0	0	0	0	0	0	0	1	0	0	0	1	0	0	0	0	0	0	No	0	0	0	0	1	1	0	0	0	0	0	0	0	0	No	0	0	1	1	0	1	1	1	0	0	0
United States of America	1	0	0	0	0	0	0	0	0	0	1	0	0	0	0	1	0	0	0	0	0	0	No	0	0	0	0	0	0	0	0	0	0	0	0	0	0	No	0	0	0	0	1	0	0	1	0	1	0
United States of America	1	0	0	0	0	0	0	0	0	0	0	1	0	0	0	1	0	0	0	0	0	0	No	0	0	0	0	0	0	0	0	0	0	0	1	0	0	No	0	0	0	1	0	1	0	1	0	1	0
United States of America	0	1	0	0	0	0	0	1	0	0	0	0	0	0	0	0	1	0	0	0	0	0	No	0	0	0	0	0	0	0	0	1	0	0	0	0	1	No	0	0	0	1	0	0	0	0	0	1	0
United States of America	0	1	0	0	0	0	0	0	1	0	0	0	0	0	0	1	1	0	0	0	0	0	No	0	0	0	0	0	0	0	0	0	0	0	0	0	0	No	0	0	0	1	0	1	0	0	0	1	0
United States of America	0	0	0	1	0	0	0	0	1	0	0	0	0	0	0	0	1	0	0	0	0	0	No	0	0	0	0	0	0	0	0	0	0	0	0	0	1	No	0	0	0	0	0	1	0	0	0	1	0
United States of America	1	0	0	0	0	0	0	0	0	0	0	0	1	0	0	0	1	0	0	0	0	0	No	0	0	1	0	1	1	0	0	1	0	0	1	1	0	No	0	0	0	1	0	0	0	0	0	1	0
United States of America	0	1	0	0	0	0	0	0	0	0	1	0	0	0	0	0	0	0	0	0	0	1	No	0	0	0	0	0	0	0	0	0	0	0	0	0	0	No	0	0	0	0	1	1	1	1	0	1	0
United States of America	1	0	0	0	0	0	0	1	0	0	1	0	0	0	0	0	1	0	0	0	0	0	No	0	0	0	0	0	0	0	0	0	0	0	1	0	0	No	1	1	0	0	0	0	0	0	0	0	1
United States of America	0	1	0	0	0	0	0	0	0	0	0	0	0	1	0	1	0	0	0	0	0	0	No	1	0	0	0	0	1	1	0	0	1	0	0	0	1	No	1	0	0	0	0	0	0	0	0	1	0
United States of America	0	0	0	0	0	0	1	0	1	0	0	0	0	0	0	1	1	0	0	0	0	0	No	0	0	0	0	0	0	0	0	0	0	0	0	0	0	No	0	0	0	1	0	0	0	0	0	1	0
United States of America	0	0	0	0	0	0	1	0	1	0	0	0	0	0	0	1	1	0	0	0	0	0	No	0	0	0	0	0	0	0	0	0	0	0	0	0	0	No	0	0	0	1	1	0	0	0	0	1	0
United States of America	0	0	0	0	0	0	1	0	0	0	0	0	0	0	1	0	0	0	0	0	0	0	No	0	0	0	0	0	0	0	0	0	0	0	0	0	0	No	0	0	0	0	0	0	0	0	1	0	0
United States of America	0	1	0	0	0	0	0	0	0	0	0	0	0	0	1	0	0	0	0	0	0	1	No	0	0	0	0	0	0	0	0	0	0	0	1	0	0	No	0	0	0	0	0	0	0	0	1	1	0
United States of America	0	1	0	0	0	0	0	0	1	0	0	0	0	0	0	0	1	0	0	0	0	0	No	0	0	0	0	0	0	0	0	0	0	0	0	0	0	No	0	0	0	0	1	0	0	0	0	1	0
United States of America	0	1	0	0	0	0	0	0	1	0	0	0	0	0	0	1	1	0	0	0	0	0	No	0	0	0	0	0	0	0	0	0	0	0	0	0	0	No	0	0	0	1	1	0	0	1	0	1	0
United States of America	0	0	0	0	0	0	1	0	1	0	0	0	0	0	0	0	0	0	0	0	0	1	No	0	0	1	0	0	0	0	0	0	0	0	0	0	1	No	1	0	0	0	0	0	0	0	0	1	0
United States of America	0	0	0	0	0	0	1	1	1	0	0	0	0	0	0	1	0	0	0	0	0	0	No	0	0	0	0	0	0	0	0	0	0	0	0	0	0	No	0	0	0	0	0	0	0	1	0	1	0
United States of America	0	0	0	0	0	0	1	1	0	0	0	0	0	0	0	0	1	0	0	0	0	0	No	0	0	0	0	0	0	0	0	0	0	0	0	0	0	No	0	0	0	1	0	0	0	1	0	1	0
United States of America	0	1	0	0	0	0	0	0	0	0	0	0	1	0	0	1	0	1	0	0	0	0	No	0	0	0	0	0	0	0	0	0	0	0	0	0	0	No	0	0	0	1	0	0	0	0	0	1	0
United States of America	0	1	0	0	0	0	0	0	0	0	0	0	1	0	0	1	0	1	1	0	0	0	No	0	0	0	0	1	0	0	0	0	0	0	0	0	0	No	0	0	0	0	0	1	1	1	0	1	0
United States of America	0	1	0	0	0	0	0	0	0	0	0	0	1	0	0	1	0	1	0	0	0	0	No	0	1	0	0	0	0	0	0	0	0	0	1	0	1	No	0	0	1	1	0	0	0	1	0	1	0
United States of America	0	1	0	0	0	0	0	0	0	0	0	0	1	0	0	1	0	1	1	0	0	0	No	0	0	1	0	0	0	0	0	0	0	1	0	0	0	No	0	0	0	1	0	0	0	0	0	0	1
United States of America	0	0	0	0	0	0	1	0	0	0	0	0	1	0	0	1	0	0	0	0	0	0	No	0	0	0	0	0	0	0	0	0	0	0	0	0	0	No	1	0	0	0	0	0	0	0	0	1	0
United States of America	1	0	0	0	0	0	0	0	0	0	1	0	0	0	0	0	1	0	0	0	1	0	No	1	0	0	0	0	0	0	0	0	0	0	1	1	1	No	0	0	0	0	0	0	0	1	0	1	0
United States of America	0	0	0	0	0	1	0	0	1	0	0	0	0	0	0	0	0	0	0	0	0	1	No	0	0	1	0	0	0	0	0	0	0	0	0	0	0	No	0	0	0	1	0	0	0	0	0	0	0
United States of America	1	0	0	0	0	0	0	0	0	0	1	0	0	0	0	1	0	0	0	0	0	0	No	0	0	0	0	1	0	0	0	0	0	0	1	0	0	No	0	0	0	1	1	1	0	1	0	1	0
United States of America	0	1	0	0	0	0	0	0	0	0	0	1	0	0	0	1	0	0	0	0	0	0	No	1	1	1	0	0	0	0	0	0	0	0	0	0	0	No	0	0	0	1	1	0	0	0	0	0	1
United States of America	1	0	0	0	0	0	0	0	0	0	0	1	0	0	0	1	0	0	0	0	0	0	No	0	0	0	0	1	1	0	0	0	0	0	1	1	0	No	0	0	0	0	1	0	0	0	0	1	1
United States of America	1	0	0	0	0	0	0	0	0	0	0	0	1	0	0	0	1	0	0	0	0	0	No	0	0	0	0	1	0	0	0	0	0	0	1	0	0	No	0	0	0	1	0	0	0	1	0	0	0
United States of America	0	1	0	0	0	0	0	0	0	0	0	0	1	0	0	1	0	1	1	0	0	0	No	0	0	0	0	0	0	0	0	0	0	0	0	0	0	No	0	0	0	1	0	0	0	0	0	1	0
United States of America	1	0	0	0	0	0	0	0	0	0	0	0	0	0	1	0	0	0	0	0	0	1	No	0	0	0	0	0	0	0	0	0	0	0	1	0	0	No	0	0	1	0	1	0	0	0	0	1	0
United States of America	1	0	0	0	0	0	0	0	0	0	1	0	0	0	0	0	1	0	0	0	0	0	No	0	0	1	0	0	0	0	0	0	0	0	0	0	0	No	0	0	0	0	0	0	0	0	1	1	0
United States of America	1	0	0	0	0	0	0	1	0	0	0	0	0	0	0	0	1	1	0	0	0	0	No	0	0	1	0	0	0	0	0	0	0	0	1	1	1	No	0	0	0	1	0	1	1	1	0	1	0
United States of America	1	0	0	0	0	0	0	0	1	0	0	0	0	0	0	0	0	0	0	0	0	1	No	1	0	0	0	0	0	0	0	0	0	0	0	0	0	No	1	0	0	1	0	0	0	0	0	1	0
United States of America	1	0	0	0	0	0	0	0	1	0	1	0	0	0	0	0	1	0	0	0	0	1	No	0	0	0	0	1	0	0	0	0	0	0	0	0	0	No	0	0	0	1	0	1	0	0	0	0	0
United States of America	1	0	0	0	0	0	0	0	0	0	0	0	0	0	1	0	0	0	0	0	0	1	No	0	0	1	0	1	0	0	0	0	0	0	1	0	0	No	0	0	1	1	1	0	0	0	0	1	1
United States of America	1	0	0	0	0	0	0	1	0	0	0	0	0	0	0	0	0	1	0	0	0	0	No	1	0	0	0	0	0	0	0	0	1	0	1	0	0	No	0	0	0	1	0	0	0	0	0	0	0
United States of America	1	0	0	0	0	0	0	0	0	0	0	0	0	0	1	0	0	0	0	0	0	1	No	0	0	0	0	0	0	0	0	0	0	0	0	0	0		0	0	0	0	0	0	0	0	0	1	0
United States of America	1	0	0	0	0	0	0	0	1	0	0	0	0	0	0	0	0	1	0	0	0	0	No	0	1	0	0	0	0	0	0	0	0	0	1	0	0		0	0	0	1	0	0	0	0	0	1	0
United States of America	1	0	0	0	0	0	0	1	0	0	0	0	0	0	0	0	1	0	0	0	0	0		0	0	0	0	0	0	0	0	0	0	0	0	0	0	Yes	1	0	0	0	0	0	0	0	0	0	0
United States of America	1	0	0	0	0	0	0	1	0	0	0	0	0	0	1	0	0	0	0	0	0	1		0	0	0	0	0	1	0	1	0	0	0	1	0	0	Yes	0	0	0	0	1	0	1	1	0	0	1
United States of America	1	0	0	0	0	0	0	0	0	0	0	0	1	0	0	0	1	0	0	0	0	0		1	0	0	0	0	0	0	0	0	0	0	0	0	1	No	0	0	1	0	1	0	1	0	1	0	0
Uruguay	0	0	0	0	0	0	1	0	0	0	0	0	0	0	1	1	0	0	0	0	0	0	No	0	0	0	0	0	0	0	0	0	0	0	0	0	0	Yes	0	0	0	0	0	0	0	0	0	0	0
Viet Nam	0	1	0	0	0	0	0	0	0	0	1	0	0	0	0	0	1	0	0	0	0	0	Yes	1	1	0	0	0	0	0	0	0	0	0	0	0	0	Yes	0	0	0	0	0	0	1	0	0	0	0
Viet Nam	1	0	0	0	0	0	0	0	0	0	1	0	0	0	0	0	1	0	0	0	0	0	Yes	1	0	0	1	1	0	1	0	1	1	1	1	1	0	Yes	1	0	0	0	0	0	0	0	0	0	1
Viet Nam	1	0	0	0	0	0	0	0	0	0	0	0	1	0	0	0	0	0	0	1	0	0	Yes	0	1	1	0	1	1	0	0	0	0	0	1	0	0	Yes	1	0	0	0	0	0	0	0	0	0	0
Viet Nam	1	0	0	0	0	0	0	0	0	0	0	0	1	0	0	0	1	0	0	0	0	0	Yes	1	0	0	1	1	0	0	0	0	0	1	0	0	0	No	0	0	0	1	0	0	0	0	0	0	0
Viet Nam	0	0	0	0	1	0	0	0	0	0	1	0	0	0	0	0	0	1	0	0	0	0	Yes	0	0	0	0	1	0	0	0	0	0	0	0	0	1	No	0	0	0	0	1	0	1	0	0	0	1
Viet Nam	1	0	0	0	0	0	0	0	0	0	0	0	1	0	0	0	1	0	0	0	0	0	Yes	1	0	0	1	0	0	0	1	1	0	1	1	0	0	No	0	0	0	1	0	0	0	0	0	1	0
Zambia	1	0	0	0	0	0	0	0	0	0	1	0	0	0	0	1	1	0	0	1	0	0	Yes	1	0	0	0	0	1	0	1	0	1	0	0	0	0	No	0	0	0	1	1	0	0	0	0	1	0
Zimbabwe	1	0	0	0	0	0	0	0	0	0	1	0	0	0	0	1	0	0	0	1	0	0	Yes	0	0	0	0	0	0	0	1	0	0	0	0	0	1	Yes	0	0	0	0	0	0	1	0	0	0	0
	1	0	0	0	0	0	0	0	0	0	1	0	0	0	0	1	0	0	0	0	0	0	Yes	0	1	0	0	1	0	0	0	0	0	0	0	1	0	Yes	1	0	0	0	0	0	0	0	0	0	1
	1	0	0	0	0	0	0	0	1	0	0	0	0	0	0	0	1	0	0	0	0	0	Yes	1	1	1	0	1	1	0	0	0	0	0	1	1	0	Yes	0	0	0	0	0	0	0	0	1	0	1
	1	0	0	0	0	0	0	0	0	0	0	0	1	0	0	1	1	0	0	1	1	0	Yes	0	1	1	1	0	0	0	0	1	0	0	1	1	0	Yes	1	0	0	0	0	0	0	0	0	0	1
	1	0	0	0	0	0	0	0	0	0	0	0	1	0	0	1	0	0	0	0	1	1	Yes	0	0	1	0	1	0	1	0	0	0	0	1	0	0	Yes	0	0	0	1	0	0	1	0	0	0	1
	1	0	0	0	0	0	0	0	1	0	0	0	0	0	0	1	0	0	0	0	0	0	Yes	0	0	0	0	0	0	0	1	0	0	0	0	0	0	Yes	1	0	0	0	0	0	0	0	0	0	1
	1	0	0	0	0	0	0	0	1	0	0	0	0	0	0	0	1	0	0	0	0	0	Yes	1	0	0	0	1	1	0	0	0	0	1	1	0	0	Yes	1	0	0	0	0	0	0	0	0	0	1
	1	0	0	0	0	0	0	0	0	0	1	0	0	0	0	1	0	0	0	1	1	0	Yes	1	0	0	1	0	0	1	1	0	1	1	0	0	0	Yes	0	0	0	0	0	1	1	0	0	0	1
	1	1	0	0	0	0	0	0	0	0	1	0	0	0	0	1	0	0	0	1	0	0	Yes	1	1	1	1	1	1	1	1	1	1	1	1	1	0	Yes	1	0	0	0	0	0	0	0	0	0	1
	0	1	0	0	0	0	0	0	0	0	1	0	0	0	0	1	1	0	0	0	0	0	Yes	1	1	0	0	0	0	0	0	0	0	0	0	0	0	Yes	0	0	0	1	0	0	0	0	0	0	1
	0	0	0	0	0	0	1	0	0	0	0	0	1	0	0	0	0	0	0	1	0	1	Yes	0	0	0	0	0	0	0	0	0	0	0	1	0	1	No	0	0	0	1	0	0	0	0	0	1	0
	1	0	0	0	0	0	0	0	0	0	1	0	0	0	0	0	1	0	0	0	0	0	No	0	0	0	0	0	0	0	0	0	0	0	0	0	1	Yes	0	0	0	1	0	1	0	0	0	0	1
	1	0	0	0	0	0	0	0	0	0	0	0	0	0	0	0	0	0	0	0	0	0		0	0	0	0	0	0	0	0	0	0	0	0	0	0		0	0	0	0	0	0	0	0	0	0	0
	0	1	0	0	0	0	0	0	0	0	0	0	0	0	0	0	0	0	0	0	0	0		0	0	0	0	0	0	0	0	0	0	0	0	0	0		0	0	0	0	0	0	0	0	0	0	0
[truncated: 56 more columns]
