# Supplementary material for: Participation in One Health Networks and Involvement in the COVID-19 Pandemic Response: A Global Study
Source: Front Public Health. 2022 Feb 24;10:830893. doi: 10.3389/fpubh.2022.830893 (PMC8907588; doi:10.3389/fpubh.2022.830893)
Supplement: Supplementary file 1 [file Data_Sheet_1.zip › Supplementary Table 1.xlsx]

## Sheet: Sheet1
	Supplementary Table 1. One Health sector and affiliation with multiple organizations and multiple sectors
		OH Sector		NOT OH Sector		All responses		Chi-square	p value
		(N=361)		(N=686)		(N=1047)
	Type(s) of organization		%	n	%	n	%
	1	286	79.2	623	90.8	909	86.8		ref.
	>1	75	20.8	63	9.2	138	13.2	27.77	<0.0001
	>2	23	6.4	11	1.6	34	3.2	19.48	<0.0001
		OH Sector		NOT OH Sector		All responses
		(N=361)		(N=682)		(N=1043)
Sector(s)		n	%	n	%	n	%
	1	62	17.2	559	82	621	59.5		ref.
	>1	299	82.8	123	18	422	40.5	411.3	<0.0001
	>2	183	50.7	30	4.4	213	20.4	440.8	<0.0001
	N = number of people that answered the question; n = number of responses
