# Supplementary material for: Participation in One Health Networks and Involvement in the COVID-19 Pandemic Response: A Global Study
Source: Front Public Health. 2022 Feb 24;10:830893. doi: 10.3389/fpubh.2022.830893 (PMC8907588; doi:10.3389/fpubh.2022.830893)
Supplement: Supplementary file 1 [file Data_Sheet_1.zip › Supplementary Table 2.xlsx]

## Sheet: Sheet1
	Supplementary Table 2. Comparison of being part of OHN and not being part of an OHN.
		Part of OHN		Not part of OHN		No answer for participation in OHN
		n	%	n	%	n	%
	Where are you currently located?
	AMER – Americas (572)	395	69.1	174	30.4196	3	0.524476
	EUR – Europe (175)	127	72.6	48	27.4286	0	0
	AFR – Africa (158)	142	89.9	13	8.22785	3	1.89873
	WPR – Western Pacific (54)	45	83.3	8	14.8148	1	1.85185
	SEAR – South-East Asia (45)	40	88.9	5	11.1111	0	0
	EMR – Eastern Mediterranean (33)	29	87.9	4	12.1212	0	0
	What type of organization do you currently work for or are you affiliated with?*
	Academic (447)	349	78.1	96	21.4765	2	0.447427
	National level government (176)	139	79	36	20.4545	1	0.568182
	Sub-national level government (165)	123	74.5	40	24.2424	2	1.21212
	Nonprofit organization (163)	131	80.4	31	19.0184	1	0.613497
	Private sector or for-profit businesses (105)	74	70.5	31	29.5238	0	0
	Individual not working or affiliated with organization (68)	53	77.9	15	22.0588	0	0
	International Agency (43)	37	86	6	13.9535	0	0
	Other (61)	42	68.9	17	27.8689	2	3.27869
	In what sector do you currently work?*
	Animal health (506)	402	79.4	103	20.3557	1	0.197628
	Human or public health (496)	383	77.2	110	22.1774	3	0.604839
	One Health (361)	318	88.1	43	11.9114	0	0
	Environmental health (155)	122	78.7	33	21.2903	0	0
	Ecosystem health (86)	76	88.4	10	11.6279	0	0
	Social sciences (79)	60	75.9	19	24.0506	0	0
	Other (120)	79	65.8	38	31.6667	3	2.5
	Have you been involved with any COVID-19 response activities?	528	79.638	133	20.0603	2	0.301659
	*Possible to select multiple options, including 'other', from a list.
